# Supplementary material for: Scaffold RNA engineering in type V CRISPR-Cas systems: a potent way to enhance gene expression in the yeast Saccharomyces cerevisiae
Source: Nucleic Acids Res. 2023 Dec 24;52(3):1483–97. doi: 10.1093/nar/gkad1216 (PMC10853767; doi:10.1093/nar/gkad1216)
Supplement: gkad1216_Supplemental_Files [file gkad1216_supplemental_files.zip]

Archive with 2 entries (2 files):
- NAR-MAM-YLF-SM-rev.pdf
- SM-Excel-MAM-YLF.xlsx
