# Supplementary material for: Scaffold RNA engineering in type V CRISPR-Cas systems: a potent way to enhance gene expression in the yeast Saccharomyces cerevisiae
Source: Nucleic Acids Res. 2023 Dec 24;52(3):1483–97. doi: 10.1093/nar/gkad1216 (PMC10853767; doi:10.1093/nar/gkad1216)
Supplement: gkad1216_Supplemental_Files [file gkad1216_supplemental_files.zip › SM-Excel-MAM-YLF.xlsx]

## Sheet: sheet 1-Plasmids
Name	Content	Source
pMM737	pRSII405-lexOpRX_trunc_pCYC1core-yEGFPgg-Tsynth24	This study
pMM738	pRSII405-3xlexOpRX_trunc_pCYC1core-yEGFPgg-Tsynth24	This study
pMM799	pRSII404-pSNR52-DR(DpbCas12e)-spacer(lexOpRX,20nt,bA)-SUP4t	This study
pMM800	pRSII404-pSNR52-DR(DpbCas12e)-spacer(lexOpRX,20nt,bS)-SUP4t	This study
pMM880	pMM47-pGPD-ATG-NLS-GS-HIStag-GS-BamHI-dAsCas12a-XhoI-GS-NLS-TAA-CYC1t	This study
pMM1080	pRSII404-MUT-pADH1(-700)-NLS_MCP-VP64-ADH1t	This study
pMM1242	pRSII406-pGPD-ATG-NLS-GS-HIStag-GS-BamHI-yo_dDpbCas12e-XhoI-linker_yoVPR_NLS-TAA-mTGuo1	This study
pMM1243	pRSII406-pGPD-ATG-NLS-GS-HIStag-GS-BamHI-yo_dDpbCas12e-XhoI-linker_yoVP64_NLS-TAA-mTGuo1	This study
pMM1255	pMM47-pGPD-ATG-NLS-GS-HIStag-GS-BamHI-dDpbCas12e-XhoI-GS-NLS-TAA-CYC1t	This study
pMM1271	pRSII403-pSNR52-Sc1_MS2_Cas12e-SUP4t	This study
pMM1280	pRSII403-pSNR52-Sc1_PP7_Cas12e-SUP4t	This study
pMM1283	PUC57-Xhol-PCP-VP64-BamHI	Genewiz
pMM1284	PUC57-Xhol-QCP-VP64-BamHI	Genewiz
pMM1285	pRSII403-pSNR52-Sc2_2xMS2_dCas12e-SUP4t	This study
pMM1286	pRSII403-pSNR52-Sc1_Qβ_Cas12e-SUP4t	This study
pMM1292	pRSII404-pADH1-PCP-VP64-ADH1t	This study
pMM1293	pRSII404-pADH1-QCP-VP64-ADH1t	This study
pMM1307	pRSII403-pSNR52-Sc5_[bS:(5+loop)2xMS2(wt+f6)]_dCas12e-SUP4t	This study
pMM1311	pRSII403-pSNR52-Sc2_2xPP7_Cas12e-SUP4t	This study
pMM1312	pRSII403-pSNR52-Sc3_2xMS2_dCas12e-SUP4t	This study
pMM1313	pRSII404-pGPD-NLS_MCP-VP64-ADH1t	This study
pMM1314	pRSII403-MUT-pADH1(-700)-NLS_PCP-Mxi1-CYC1t	This study
pMM1345	pRSII403-pSNR52-Sc3_5‘_with loop-2xMS2_dCas12e-SUP4t	This study
pMM1347	pRSII403-MUT-pADH1(-700)-NLS_MCP-VP64-ADH1t	This study
pMM1363	pRSII403-pSNR52-Sc4_ 2xMS2_dCas12e-SUP4t	This study
pMM1364	pRSII403-pSNR52-Sc6_ 2xMS2_dCas12e-SUP4t	This study
pMM1385	pRSII404-MUT-pADH1(-700)-NLS_Com-VP64-ADH1t	This study
pMM1386	pRSII403-pSNR52-Sc1_com_bS-Cas12e-SUP4t	This study
pMM1387	pRSII403-pSNR52-Sc7_ 2xPP7_2xMS2_dCas12e-SUP4t	This study
pMM1389	PUC57-yo_Com-vp64	Genewiz
pMM1400	PUC57-BamHI-yo_PYL1-Xhol	Genewiz
pMM1401	PUC57-BamHI-yo_GID1-Xhol	Genewiz
pMM1404	PUC57-BamHI-yo_GAI-Xhol	Genewiz
pMM1405	PUC57-BamHI-yo_ABI-Xhol	Genewiz
pMM1406	pRSII403-pADH1-NLS-MCP-BamHI-sp-XhoI-FlAg_tag-TAA-ADH1t	This study
pMM1407	pRSII405-pTEF2-HA_tag-Sp-linker-vp64-NLS-TGUO1	This study
pMM1410	pRSII403-pADH1-NLS-MCP-BamHI-yo_GAI-XhoI-FlAg_tag-TAA-ADH1t	This study
pMM1411	pRSII405-pTEF2-HA_tag-PYL1-linker-vp64-NLS-TGUO1	This study
pMM1412	pRSII404-pSNR52-Sc2_2xMS2_dCas12e-SUP4t	This study
pMM1414	pRSII403-pADH1-NLS-MCP-BamHI-yo_ABI-XhoI-FlAg_tag-TAA-ADH1t	This study
pMM1415	pRSII405-pTEF2-HA_tag-BamHI-GID1-Xhol-linker-vp64-NLS-TGUO1	This study
pMM1416	pRSII403-pADH1-NLS-MCP-BamHI-yo_ABI-XhoI-FlAg_tag-TAA-ADH1t-pTEF2-HA_tag-PYL1-linker-vp64-NLS-TGUO1	This study
pMM1417	pRSII403-pADH1-NLS-MCP-BamHI-yo_GAI-XhoI-FlAg_tag-TAA-ADH1t-pTEF2-HA_tag-GID1-linker-vp64-NLS-TGUO1	This study
pMM1419	pRSII403-pSNR52-3'-sc1_denAsCas12a_AD-SUP4t	This study
pMM1420	pRSII404-MUT-pADH1(-700)-NLS_MCP-VP64-ADH1t-MUT-pADH1(-700)-NLS_PCP-VP64-ADH1t	This study
pMM1422	pRSII404-MUT-pADH1(-700)-NLS_MCP-vp64-linker-vp64-TGUO1	This study
pMM1440	pRSII403-pSNR52-sc2-5'_mDR_denAsCas12a_AD-SUP4t	This study
pMM1461	pRSII403-pSNR52-sc2-linker_9bp-5'_mDR_denAsCas12a_AD-SUP4t	This study
pMM1462	pRSII403-pSNR52-sc2-linker_16bp-5'_mDR3_denAsCas12a_AD-SUP4t	This study
pMM1463	pRSII403-pSNR52-sc2-linker_16bp-5'_mDR4_denAsCas12a_AD-SUP4t	This study
pMM1466	pRSII403-pSNR52-sc2-linker_12bp-5'_mDR_denAsCas12a_AD-SUP4t	This study
pMM1467	pRSII403-pSNR52-sc2-linker_32bp-5'_mDR_denAsCas12a_AD-SUP4t	This study
pMM1468	pRSII403-pSNR52-sc2-linker_16bp-5'_mDR2_denAsCas12a_AD-SUP4t	This study
pMM1472	pRSII405-3xlexOpRX_trunc_pCYC1core-yEGFPgg-Tsynth24-pGPD-yEBFP2-CYC1t_atc	This study
pMM1473	pRSII405-3xlexOpRmb_trunc_pCYC1core-yEGFPgg-Tsynth24-pGPD-yEBFP2-CYC1t_atc	This study
pMM1478	pRSII403-pSNR52-sc2-linker_5bp-5'_mDR_denAsCas12a_AD-SUP4t	This study
pMM1479	pRSII403-pSNR52-sc2-linker_2bp-5'_mDR_denAsCas12a_AD-SUP4t	This study
pMM1480	pRSII403-pSNR52-denAs_DR-Sc2_2xMS2_dCas12e-SUP4t	This study
pMM1486	pRSII403-pSNR52-2MS2-linker_5bp-5'_mDR_denAsCas12a_AD-DR_enAs-sp1_yEBFP-SUP4t	This study
pMM1487	pRSII403-pSNR52-2MS2-linker_5bp-5'_mDR_denAsCas12a_AD-DR_enAs-sp2_yEBFP-SUP4t	This study
pMM1493	pRSII403-pGPD-ATG-NLS-GS-HIStag-GS-BamHI-dDpbCas12e-XhoI-GS-NLS-TAA-CYC1t-MUT-pADH1(-700)-NLS_MCP-VP64-ADH1t	This study
pMM1495	pRSII404-pSNR52-Sc2_2xMS2_dCas12e-SUP4t-DR_enAs-sp1_yEBFP-SUP4t	This study
pMM1501	pRSII403-pADH1-NLS-MCP-BamHI-PYL1-XhoI-FlAg_tag-TAA-ADH1t	This study
pMM1502	pRSII405-pTEF2-HA_tag-yo_ABI-linker-vp64-NLS-TGUO1	This study
pMM1503	pRSII403-pSNR52-2MS2-5bp_linker-mDR_denAs-Sp_HED1-SUP4t-pSNR52-Sc2-5bp_linker-yEGFP (denAs)	This study
pMM1504	pRSII403-pre_pSNR52-2MS2-5bp_linker-mDR_denAs-Sp_HED1-DR_denAs-Sc2-5bp_linker-yEGFP (denAs)	This study
pMM1505	pRSII404-pre_pSNR52-Sc2_dCas12e_2MS2-Sp_GAL7-DR_denAs-Sc2-yEGFP_dCas12e (dCas12e)	This study
pMM1506	pRSII403-pSNR52-Sc2_2MS2_dCas12e-Sp_GAL7-SUP4t-pSNR52-Sc2_dCas12e_yEGFP-SUP4t (dCas12e)	This study
pMM1507	pRSII403-pADH1-NLS-MCP-BamHI-PYL1-XhoI-FlAg_tag-TAA-ADH1t-pTEF2-HA_tag-yo_ABI-linker-vp64-NLS-TGUO1	This study
pMM1515	pRSII403-pSNR52-pre_Sc2-GAL7-denAs_DR-Sc2-yEGFP-SUP4t (for denAs two gene regulation)	This study
pMM1516	pRSII405-3xTetOpR_trunc_pCYC1core-yEBFP-CYC1t	This study
pMM1517	pRSII405-pTEF2-ABI-Xhol-GAI-XbaI-TGUO1	This study
pMM1518	pRSII404-pSNR52-Sc2_lexOpR_yEGFP_dCas12e-SUP4t-pTEF2-HA_tag-BamHI-GID1-Xhol-linker-vp64-NLS-TGUO1 (1285+1415)	This study
pMM1519	pRSII405-3xLexOpR_trunc_pCYC1core-yEGFP_denAsCas12a-CYC1t-3xTetOp_trunc_pCYC1core-yEBFP-CYC1t (729+1516)	This study
pMM1520	pRSII405-3xLexOpR(X)_trunc_pCYC1core-yEGFP_dCas12e-CYC1t-3xTetOp_trunc_pCYC1core-yEBFP-CYC1t (738+1516)	This study
pMM1521	pRSII403-pADH1-NLS-MCP-BamHI-PYL1-XhoI-FlAg_tag-TAA-ADH1t-pTEF2-ABI-Xhol-GAI-XbaI-TGUO1 (1501+1517)	This study
pMM1528	pRSII404-pSNR52-Sc2_2MS2_dCas12e-Sp_TetOp_yEBFP-SUP4t-pSNR52-Sc2_dCas12e_yEGFP-SUP4t (dCas12e)	This study
pMM1529	pRSII404-pSNR52-pre_pSNR52-2MS2-5bp_linker-mDR_denAs-Sp_TetOp_yEBFP-DR_denAs-Sc2-5bp_linker-yEGFP (denAs)	This study
pMM1530	pRSII403-pSNR52-Sc2_2MS2_dCas12e-Sp_pCYC1-SUP4t-pSNR52-Sc2_dCas12e_yEGFP-SUP4t (dCas12e)	This study
pMM1536	pRSII404-pSNR52-2MS2-5bp_linker-mDR_denAs-Sp_TetOp_yEBFP-SUP4t-pSNR52-Sc2-5bp_linker-yEGFP (denAs)	This study
pMM1545	pRSII404-pSNR52-Sc2-GAL7-tRNA-Sc2_-LexOpR_GFP-SUP4t (for dCas12e)	This study
pMM1546	pRSII404-pSNR52-Sc2-3xTetOp_yEBFP-tRNA-Sc2_-LexOpR_GFP-SUP4t (for dCas12e)	This study
pMM1557	pRSII404-pSNR52-pre-four gene activation-HED1-lexOpR_yEGFP-TetOp-GAL7 (for denAs)	This study
pMM1558	pRSII403-pSNR52-pre-three gene activation and one gene repression-HED1-lexOpR_yEGFP-g2_yEBFP_repression-GAL7-SUP4t (for denAs)	This study
pMM1559	pRSII404-pSNR52-four gene activation-GAL7-lexOpR_yEGFP-pCYC1-TetOp_yEBFP-SUP4t (for dCas12e)	This study
pMM1560	pRSII404-pSNR52-three gene activation and one gene repression-GAL7-lexOpR_yEGFP-pCYC1-g2_yEBFP_repression-SUP4t (for dCas12e)	This study
pMM1315	pRSII405-pSNR52-mid_bA_dCas12e_yEBFP-SUP4t	This study
pMM1320	pRSII405-pSNR52-after TATA_bA_dCas12e_yEBFP-SUP4t	This study
pMM1309	pRSII404-pTEF2-yEBFP2-CYC1t_atc	lab
pMM1369	pMM47-pGPD-ATG-NLS-GS-HIStag-GS-BamHI-dCas12e-XhoI-linker_GS-NLS_Mxi1_GS-TAA-CYC1t	This study
pMM1254	pRSII403-MUT-pADH1(-700)-NLS_MCP-Mxi1-ADH1t	This study
pMM1342	pRSII405-pSNR52-Sc2_loop_mid_bS_dCas12e_yEBFP-SUP4t	This study
pMM1343	pRSII405-pSNR52-Sc4_(5+loop)_after TATA_bA_dCas12e_yEBFP-SUP4t	This study
pMM1314	pRSII403-MUT-pADH1(-700)-NLS_PCP-Mxi1-CYC1t	This study
pMM1346	pRSII405-pSNR52-Sc2_2xPP7_loop_mid_bS-Cas12e-SUP4t	This study
pMM1348	pRSII405-pSNR52-Sc2_2xPP7_after TATA_bA-Cas12e-SUP4t	This study
pMM1362	pRSII403-MUT-pADH1(-700)-NLS_QCP-Mxi1-CYC1t	This study
pMM1365	pRSII405-pSNR52-Sc2 (for QCP-Mxi1)_loop_mid_bS-Cas12e-SUP4t	This study
pMM1366	pRSII405-pSNR52-Sc2 (for QCP-Mxi1)_loop_TATA_bA-Cas12e-SUP4t	This study
pMM879	pMM47-pGPD-ATG-NLS-GS-HIStag-GS-BamHI-dLbCas12a-XhoI-GS-NLS-TAA-CYC1t	lab
pMM1316	pRSII405-pSNR52-mid_bA_dLbCas12a_yEBFP-SUP4t	This study
pMM1317	pRSII405-pSNR52-after TATA_bA_dLb_yEBFP-SUP4t	This study
pMM1370	pMM47-pGPD-ATG-NLS-GS-HIStag-GS-BamHI-dLbCas12a-XhoI-linker_GS-NLS_Mxi1_GS-TAA-CYC1t	This study
pMM1368	pRSII405-pSNR52-Sp3_bind TSS_dCas12e_yEBFP-SUP4t	This study
pMM1371	pRSII405-pSNR52-Sp4_dCas12e_yEBFP-SUP4t	This study
pMM1388	pRSII405-pSNR52-Sp5_dCas12e_yEBFP-SUP4t	This study
pMM1369	pMM47-pGPD-ATG-NLS-GS-HIStag-GS-BamHI-dCas12e-XhoI-linker_GS-NLS_Mxi1_GS-TAA-CYC1t	This study
pMM1344	pRSII405-pSNR52-Sc2_loop_after TATA_bA_dCas12e_yEBFP-SUP4t	This study
pMM1564	pRSII404-Flex-loxp-Re-AD-MUT-pADH1(-700)-NLS_MCP-VP64-ADH1t	This study
pMM1567	pRSII403-pGPD-ATG-Xhol-Cre-BamHI-CYC1t	This study
pMM1581	pRSII403-pMET25-ATG-Xhol-Cre-BamHI-CYC1t	This study
pMM1318	PUC57-pNR52-Sc3-dSpCas9-SUP4t	Genewiz
pMM1361	pRSII403-pSNR52-Sc3_dCas9_MCP-VP64-SUP4t	This study
pMM1418	pRSII404-pSNR52-Sc3_dCas9_MCP-VP64-SUP4t	This study
pMM1279	pRSII403-pSNR52-Sc2(bA)_Cas9-SUP4t	This study
NAR requirement
pMM1616	pMM47-pGPD-ATG-NLS-GS-HIStag-GS-BamHI-dDpbCas12e-XhoI-GS-PYL1-XhoI-FlAg_tag-TAA-ADH1t-pTEF2-HA_tag-yo_ABI-linker-vp64-NLS-TGUO1	This study
pMM1639	pMM47-pGPD-ATG-NLS-GS-HIStag-GS-BamHI-dDpbCas12e-XhoI-GS-yo_GAI-XhoI-FlAg_tag-TAA-ADH1t-pTEF2-HA_tag-GID1-linker-vp64-NLS-TGUO1	This study
pMM1640	pMM47-pGPD-ATG-NLS-GS-HIStag-GS-BamHI-dDpbCas12e-XhoI-GS-yo_ABI-XhoI-FlAg_tag-TAA-ADH1t-pTEF2-HA_tag-PYL1-linker-vp64-NLS-TGUO1	This study
pMM1642	PUC57-XhoI-yo_MCP-P65-HSP1	Genewiz
pMM1645	pRSII404-MUT-pADH1(-700)-Xhol-MCP-P65-HSP1-ADH1t	This study
pMM1643	PUC57-Acc651-yo_ctrE-Tsytnth24-BamHI	Genewiz
pMM1644	PUC57-XhoI-yo_ctrI-Tsytnth6-Sac1	Genewiz
pMM1646	PUC57-BamHI-crtYB-TGUO1-Xhol	Genewiz
pMM1649	pRSII405-pTEF1-crtE-Tsynth24-BamHI-3xTetOp_trunc_pCYC1core-crtYB-TGUO1-Xhol-3xlexOpR_trunc_pCYC1core-crtI-Tsynth6-Sac1	This study
pMM1650	pRSII404-pSNR52-Sc2-3xTetOp-tRNA-Sc2_-LexOpR_GFP-SUP4t (for dCas12e)	This study
pMM1651	pRSII405-pREV1-crtE-Tsynth24-BamHI-3xtetOp_trunc_pCYC1core-crtYB-TGUO1-Xhol-3xlexOpR_trunc_pCYC1core-crtI-Tsynth6-Sac1	This study
pMM1652	pRSII404-pSNR52-PC3_denAs_pSNR52-ScRNA-5'_3xTetOp-DR_denAs-ScRNA-5'_3xlexOpR-DR_denAs-ScRNA-5'_pREV1-SUP4t	This study
pMM1653	pRSII404-pSNR52-ScRNA-L1_3xTetOp-tRNA-ScRNA-L1_3xLexOpR-tRNA-ScRNA-L1_pREV1-SUP4t (for dCas12e)	This study
pMM1654	pRSII404-pREV1-yGEFP-CYC1t

## Sheet: sheet 2-Srains
Name	Genotype	Source
byMM584	CEN.PK2-1C (MATa; his3D1; leu2-3_112; ura3-52; trp1-289; MAL2-8c; SUC2)	Our lab
byMM1718	byMM584 pMM737::Leu2	This study
byMM1719	byMM584 pMM738::Leu2	This study
byMM1720	byMM584 pMM737::Leu2 pMM1242::Ura3	This study
byMM1721	byMM584 pMM737::Leu2 pMM1243::Ura3	This study
byMM1722	byMM584 pMM737::Leu2 pMM1242::Ura3 pMM799::Trp1	This study
byMM1723	byMM584 pMM737::Leu2 pMM1242::Ura3 pMM800::Trp1	This study
byMM1724	byMM584 pMM737::Leu2 pMM1243::Ura3 pMM799::Trp1	This study
byMM1725	byMM584 pMM737::Leu2 pMM1243::Ura3 pMM800::Trp1	This study
byMM1726	byMM584 pMM737::Leu2 pMM1255::Ura3 pMM1292::Trp1	This study
byMM1727	byMM584 pMM738::Leu2 pMM1243::Ura3	This study
byMM1728	byMM584 pMM738::Leu2 pMM1243::Ura3 pMM799::Trp1	This study
byMM1729	byMM584 pMM738::Leu2 pMM1243::Ura3 pMM800::Trp1	This study
byMM1730	byMM584 pMM738::Leu2 pMM1242::Ura3	This study
byMM1731	byMM584 pMM738::Leu2 pMM1242::Ura3 pMM799::Trp1	This study
byMM1732	byMM584 pMM738::Leu2 pMM1242::Ura3 pMM800::Trp1	This study
byMM1733	byMM584 pMM737::Leu2 pMM1255::Ura3	This study
byMM1734	byMM584 pMM738::Leu2 pMM1255::Ura3	This study
byMM1735	byMM584 pMM737::Leu2 pMM1255::Ura3 pMM1080::Trp1	This study
byMM1736	byMM584 pMM738::Leu2 pMM1255::Ura3 pMM1080::Trp1	This study
byMM1737	byMM584 pMM737::Leu2 pMM1255::Ura3 pMM1080::Trp1 pMM1271::His3	This study
byMM1738	byMM584 pMM737::Leu2 pMM1255::Ura3 pMM1080::Trp1 pMM1285::His3	This study
byMM1739	byMM584 pMM737::Leu2 pMM1255::Ura3 pMM1080::Trp1 pMM1345::His3	This study
byMM1740	byMM584 pMM737::Leu2 pMM1255::Ura3 pMM1080::Trp1 pMM1307::His3	This study
byMM1741	byMM584 pMM737::Leu2 pMM1255::Ura3 pMM1080::Trp1 pMM1363::His3	This study
byMM1742	byMM584 pMM737::Leu2 pMM1255::Ura3 pMM1080::Trp1 pMM1364::His3	This study
byMM1743	byMM584 pMM738::Leu2 pMM1255::Ura3 pMM1080::Trp1 pMM1271::His3	This study
byMM1744	byMM584 pMM738::Leu2 pMM1255::Ura3 pMM1080::Trp1 pMM1285::His3	This study
byMM1745	byMM584 pMM738::Leu2 pMM1255::Ura3 pMM1080::Trp1 pMM1312::His3	This study
byMM1746	byMM584 pMM738::Leu2 pMM1255::Ura3 pMM1080::Trp1 pMM1307::His3	This study
byMM1747	byMM584 pMM738::Leu2 pMM1255::Ura3 pMM1080::Trp1 pMM1363::His3	This study
byMM1748	byMM584 pMM738::Leu2 pMM1255::Ura3 pMM1080::Trp1 pMM1364::His3	This study
byMM1749	byMM584 pMM738::Leu2 pMM1255::Ura3 pMM1420::Trp1	This study
byMM1750	byMM584 pMM738::Leu2 pMM1255::Ura3 pMM1420::Trp1 pMM1387::His3	This study
byMM1751	byMM584 pMM737::Leu2 pMM1255::Ura3 pMM1292::Trp1 pMM1280::His3	This study
byMM1752	byMM584 pMM737::Leu2 pMM1255::Ura3 pMM1292::Trp1 pMM1311::His3	This study
byMM1753	byMM584 pMM737::Leu2 pMM1255::Ura3 pMM1293::Trp1	This study
byMM1754	byMM584 pMM737::Leu2 pMM1255::Ura3 pMM1293::Trp1 pMM1286::His3	This study
byMM1755	byMM584 pMM737::Leu2 pMM1255::Ura3 pMM1385::Trp1	This study
byMM1756	byMM584 pMM737::Leu2 pMM1255::Ura3 pMM1385::Trp1 pMM1386::His3	This study
byMM1757	byMM584 pMM738::Leu2 pMM1255::Ura3 pMM1080::Trp1 pMM1280::His3	This study
byMM1758	byMM584 pMM738::Leu2 pMM1255::Ura3 pMM1080::Trp1 pMM1286::His3	This study
byMM1759	byMM584 pMM738::Leu2 pMM1255::Ura3 pMM1080::Trp1 pMM1386::His3	This study
byMM1760	byMM584 pMM738::Leu2 pMM1255::Ura3 pMM1292::Trp1	This study
byMM1761	byMM584 pMM738::Leu2 pMM1255::Ura3 pMM1292::Trp1 pMM1280::His3	This study
byMM1762	byMM584 pMM738::Leu2 pMM1255::Ura3 pMM1292::Trp1 pMM1286::His3	This study
byMM1763	byMM584 pMM738::Leu2 pMM1255::Ura3 pMM1292::Trp1 pMM1271::His3	This study
byMM1764	byMM584 pMM738::Leu2 pMM1255::Ura3 pMM1292::Trp1 pMM1386::His3	This study
byMM1765	byMM584 pMM738::Leu2 pMM1255::Ura3 pMM1292::Trp1 pMM1311::His3	This study
byMM1766	byMM584 pMM738::Leu2 pMM1255::Ura3 pMM1293::Trp1	This study
byMM1767	byMM584 pMM738::Leu2 pMM1255::Ura3 pMM1293::Trp1 pMM1286::His3	This study
byMM1768	byMM584 pMM738::Leu2 pMM1255::Ura3 pMM1293::Trp1 pMM1280::His3	This study
byMM1769	byMM584 pMM738::Leu2 pMM1255::Ura3 pMM1293::Trp1 pMM1271::His3	This study
byMM1770	byMM584 pMM738::Leu2 pMM1255::Ura3 pMM1293::Trp1 pMM1386::His3	This study
byMM1771	byMM584 pMM738::Leu2 pMM1255::Ura3 pMM1385::Trp1	This study
byMM1772	byMM584 pMM738::Leu2 pMM1255::Ura3 pMM1385::Trp1 pMM1386::His3	This study
byMM1773	byMM584 pMM738::Leu2 pMM1255::Ura3 pMM1385::Trp1 pMM1271::His3	This study
byMM1774	byMM584 pMM738::Leu2 pMM1255::Ura3 pMM1385::Trp1 pMM1280::His3	This study
byMM1775	byMM584 pMM738::Leu2 pMM1255::Ura3 pMM1385::Trp1 pMM1286::His3	This study
byMM1776	byMM584 pMM729::Leu2 pMM880::Ura3	This study
byMM1777	byMM584 pMM729::Leu2 pMM880::Ura3 pMM1080::Trp1	This study
byMM1778	byMM584 pMM729::Leu2 pMM880::Ura3 pMM1080::Trp1 pMM1419::His3	This study
byMM1779	byMM584 pMM729::Leu2 pMM880::Ura3 pMM1080::Trp1 pMM1440::His3	This study
byMM1780	byMM584 pMM729::Leu2 pMM880::Ura3 pMM1080::Trp1 pMM1461::His3	This study
byMM1781	byMM584 pMM729::Leu2 pMM880::Ura3 pMM1080::Trp1 pMM1466::His3	This study
byMM1782	byMM584 pMM729::Leu2 pMM880::Ura3 pMM1080::Trp1 pMM1467::His3	This study
byMM1783	byMM584 pMM729::Leu2 pMM880::Ura3 pMM1080::Trp1 pMM1478::His3	This study
byMM1784	byMM584 pMM729::Leu2 pMM880::Ura3 pMM1080::Trp1 pMM1479::His3	This study
byMM1785	byMM584 pMM729::Leu2 pMM880::Ura3 pMM1080::Trp1 pMM1468::His3	This study
byMM1786	byMM584 pMM729::Leu2 pMM880::Ura3 pMM1080::Trp1 pMM1462::His3	This study
byMM1787	byMM584 pMM729::Leu2 pMM880::Ura3 pMM1080::Trp1 pMM1463::His3	This study
byMM1788	byMM584 pMM738::Leu2 pMM1080::Trp1	This study
byMM1789	byMM584 pMM738::Leu2 pMM1080::Trp1 pMM1242::Ura3	This study
byMM1790	byMM584 pMM738::Leu2 pMM1080::Trp1 pMM1242::Ura3 pMM1285::His3	This study
byMM1791	byMM584 pMM737::Leu2 pMM1255::Ura3 pMM1422::Trp1	This study
byMM1792	byMM584 pMM737::Leu2 pMM1255::Ura3 pMM1422::Trp1 pMM1285::His3	This study
byMM1793	byMM584 pMM738::Leu2 pMM1255::Ura3 pMM1422::Trp1	This study
byMM1794	byMM584 pMM738::Leu2 pMM1255::Ura3 pMM1422::Trp1 pMM1285::His3	This study
byMM1795	byMM584 pMM738::Leu2 pMM1255::Ura3 pMM1080::Trp1 pMM1480::His3	This study
byMM1796	byMM584 pMM738::Leu2 pMM1255::Ura3 pMM1417::His3	This study
byMM1797	byMM584 pMM738::Leu2 pMM1255::Ura3 pMM1417::His3 pMM1412::Trp1	This study
byMM1798	byMM584 pMM737::Leu2 pMM1255::Ura3 pMM1417::His3	This study
byMM1799	byMM584 pMM737::Leu2 pMM1255::Ura3 pMM1417::His3 pMM1412::Trp1	This study
byMM1800	byMM584 pMM738::Leu2 pMM1255::Ura3 pMM1416::His3	This study
byMM1801	byMM584 pMM738::Leu2 pMM1255::Ura3 pMM1416::His3 pMM1412::Trp1	This study
byMM1802	byMM584 pMM737::Leu2 pMM1255::Ura3 pMM1507::His3	This study
byMM1803	byMM584 pMM737::Leu2 pMM1255::Ura3 pMM1507::His3 pMM1412::Trp1	This study
byMM1804	byMM584 pMM738::Leu2 pMM1255::Ura3 pMM1507::His3	This study
byMM1805	byMM584 pMM738::Leu2 pMM1255::Ura3 pMM1507::His3 pMM1412::Trp1	This study
byMM1806	byMM584 pMM738::Leu2 pMM1255::Ura3 pMM1521::His3	This study
byMM1807	byMM584 pMM738::Leu2 pMM1255::Ura3 pMM1521::His3 pMM1518::Trp1	This study
byMM1808	byMM584 pMM1472::Leu2	This study
byMM1809	byMM584 pMM1473::Leu2	This study
byMM1810	byMM584 pMM1472::Leu2 pMM880::Ura3	This study
byMM1811	byMM584 pMM1473::Leu2 pMM880::Ura3	This study
byMM1812	byMM584 pMM1472::Leu2 pMM880::Ura3 pMM1493::His3	This study
byMM1813	byMM584 pMM1473::Leu2 pMM880::Ura3 pMM1080::Trp1	This study
byMM1814	byMM584 pMM1472::Leu2 pMM880::Ura3 pMM1493::His3 pMM1495::Trp1	This study
byMM1815	byMM584 pMM1473::Leu2 pMM880::Ura3 pMM1080::Trp1 pMM1486::His3	This study
byMM1816	byMM584 pMM1473::Leu2 pMM880::Ura3 pMM1080::Trp1 pMM1487::His3	This study
byMM1817	byMM584 pMM1519::Leu2	This study
byMM1818	byMM584 pMM1519::Leu2 pMM880::Ura3	This study
byMM1819	byMM584 pMM1519::Leu2 pMM880::Ura3 pMM1347::His3	This study
byMM1820	byMM584 pMM1519::Leu2 pMM880::Ura3 pMM1347::His3 pMM1536::Trp1	This study
byMM1821	byMM584 pMM1519::Leu2 pMM880::Ura3 pMM1347::His3 pMM1529::Trp1	This study
byMM1822	byMM584 pMM1520::Leu2	This study
byMM1823	byMM584 pMM1520::Leu2 pMM1255::Ura3	This study
byMM1824	byMM584 pMM1520::Leu2 pMM1255::Ura3 pMM1347::His3	This study
byMM1825	byMM584 pMM1520::Leu2 pMM1255::Ura3 pMM1347::His3 pMM1528::Trp1	This study
byMM1826	byMM584 pMM1520::Leu2 pMM1255::Ura3 pMM1347::His3 pMM1546::Trp1	This study
byMM1827	byMM584 pMM729::Leu2 pMM880::Ura3 pMM1080::Trp1 pMM1503::His3	This study
byMM1828	byMM584 pMM729::Leu2 pMM880::Ura3 pMM1080::Trp1 pMM1504::His3	This study
byMM1829	byMM584 pMM738::Leu2 pMM880::Ura3 pMM1493::His3 pMM1505::Trp1	This study
byMM1830	byMM584 pMM738::Leu2 pMM880::Ura3	This study
byMM1831	byMM584 pMM738::Leu2 pMM880::Ura3 pMM1493::His3	This study
byMM1832	byMM584 pMM738::Leu2 pMM1255::Ura3 pMM1080::Trp1 pMM1506::His3	This study
byMM1833	byMM584 pMM738::Leu2 pMM880::Ura3 pMM1493::His3 pMM1530::Trp1	This study
byMM1834	byMM584 pMM729::Leu2 pMM880::Ura3 pMM1080::Trp1 pMM1515::His3	This study
byMM1838	byMM584 pMM1519::Leu2 pMM880::Ura3 pMM1347::His3 pMM1557::Trp	This study
byMM1839	byMM584 pMM1473::Leu2 pMM880::Ura3 pMM1080::Trp1 pMM1558::His3	This study
byMM1840	byMM584 pMM1520::Leu2 pMM1255::Ura3 pMM1347::His3 pMM1559::Trp1	This study
byMM1841	byMM584 pMM1472::Leu2 pMM880::Ura3 pMM1493::His3 pMM1560::Trp1	This study
byMM1920	byMM584 pMM732::Leu2 pMM829::Ura3 pMM1080::Trp1	This study
byMM1921	byMM584 pMM732::Leu2 pMM829::Ura3 pMM1081::Trp1	This study
byMM1922	byMM584 pMM732::Leu2 pMM829::Ura3 pMM1080::Trp1 pMM1279::His3	This study
byMM1923	byMM584 pMM732::Leu2 pMM829::Ura3 pMM1080::Trp1 pMM1361::His3	This study
byMM1924	byMM584 pMM733::Leu2 pMM829::Ura3	This study
byMM1925	byMM584 pMM733::Leu2 pMM829::Ura3 pMM1081::Trp1	This study
byMM1926	byMM584 pMM733::Leu2 pMM829::Ura3 pMM1080::Trp1 pMM1279::His3	This study
byMM1927	byMM584 pMM733::Leu2 pMM829::Ura3 pMM1080::Trp1 pMM1361::His3	This study
byMM1928	byMM584 pMM1309::Trp1 pMM1255::Ura3	This study
byMM1929	byMM584 pMM1309::Trp1 pMM1255::Ura3 pMM1315::Leu2	This study
byMM1930	byMM584 pMM1309::Trp1 pMM1255::Ura3 pMM1320::Leu2	This study
byMM1931	byMM584 pMM1309::Trp1 pMM1369::Ura3 pMM1315::Leu2	This study
byMM1932	byMM584 pMM1309::Trp1 pMM1369::Ura3 pMM1320::Leu2	This study
byMM1933	byMM584 pMM1309::Trp1 pMM1255::Ura3 pMM1254::His3	This study
byMM1934	byMM584 pMM1309::Trp1 pMM1255::Ura3 pMM1254::His3 pMM1342::Leu2	This study
byMM1935	byMM584 pMM1309::Trp1 pMM1255::Ura3 pMM1254::His3 pMM1344::Leu2	This study
byMM1936	byMM584 pMM1309::Trp1 pMM1255::Ura3 pMM1314::His3	This study
byMM1937	byMM584 pMM1309::Trp1 pMM1255::Ura3 pMM1314::His3 pMM1346::Leu2	This study
byMM1938	byMM584 pMM1309::Trp1 pMM1255::Ura3 pMM1314::His3 pMM1348::Leu2	This study
byMM1939	byMM584 pMM1309::Trp1 pMM1255::Ura3 pMM1362::His3	This study
byMM1940	byMM584 pMM1309::Trp1 pMM1255::Ura3 pMM1362::His3 pMM1365::Leu2	This study
byMM1941	byMM584 pMM1309::Trp1 pMM1255::Ura3 pMM1362::His3 pMM1366::Leu2	This study
byMM1942	byMM584 pMM1309::Trp1 pMM879::Ura3	This study
byMM1943	byMM584 pMM1309::Trp1 pMM879::Ura3 pMM1316::Leu2	This study
byMM1944	byMM584 pMM1309::Trp1 pMM879::Ura3 pMM1317::Leu2	This study
byMM1945	byMM584 pMM1309::Trp1 pMM1370::Ura3	This study
byMM1946	byMM584 pMM1309::Trp1 pMM1370::Ura3 pMM1316::Leu2	This study
byMM1947	byMM584 pMM1309::Trp1 pMM1370::Ura3 pMM1317::Leu2	This study
byMM1948	byMM584 pMM1309::Trp1 pMM1255::Ura3 pMM1368::Leu2	This study
byMM1949	byMM584 pMM1309::Trp1 pMM1255::Ura3 pMM1371::Leu2	This study
byMM1950	byMM584 pMM1309::Trp1 pMM1255::Ura3 pMM1388::Leu2	This study
byMM1951	byMM584 pMM1309::Trp1 pMM1369::Ura3 pMM1368::Leu2	This study
byMM1952	byMM584 pMM1309::Trp1 pMM1369::Ura3 pMM1371::Leu2	This study
byMM1953	byMM584 pMM1309::Trp1 pMM1369::Ura3 pMM1388::Leu2	This study
byMM1954	byMM584 pMM1309::Trp1 pMM1369::Ura3	This study
byMM1955	byMM584 pMM1473::Leu2 pMM880::Ura3 pMM1564::Trp1	This study
byMM1956	byMM584 pMM1473::Leu2 pMM880::Ura3 pMM1564::Trp1 pMM1567::His3	This study
byMM1957	byMM584 pMM1473::Leu2 pMM880::Ura3 pMM1564::Trp1 pMM1581::His3	This study
byMM740	byMM584 pMM729::Leu2 pMM847::Ura3 pMM779::Trp1	Our lab
byMM683	byMM584 pMM729::Leu2 pMM847::Ura3	Our lab
byMM1988	byMM584 pMM738::Leu2 pMM1616::Ura3	This study
byMM1989	byMM584 pMM738::Leu2 pMM1639::Ura3	This study
byMM1990	byMM584 pMM738::Leu2 pMM1640::Ura3	This study
byMM1991	byMM584 pMM738::Leu2 pMM1616::Ura3 pMM800::Trp1	This study
byMM1992	byMM584 pMM738::Leu2 pMM1640::Ura3 pMM800::Trp1	This study
byMM1993	byMM584 pMM738::Leu2 pMM1639::Ura3 pMM800::Trp1	This study
byMM1994	byMM584 pMM738::Leu2 pMM1255::Ura3 pMM1645::Trp1	This study
byMM1995	byMM584 pMM729::Leu2 pMM880::Ura3 pMM1645::Trp1	This study
byMM1996	byMM584 pMM738::Leu2 pMM1255::Ura3 pMM1645::Trp1 pMM1285::His3	This study
byMM1997	byMM584 pMM729::Leu2 pMM880::Ura3 pMM1645::Trp1 pMM1478::His3	This study
byMM1998	byMM584 pMM1520::Leu2 pMM1255::Ura3 pMM1347::His3 pMM1545::Trp1	This study
NAR requirement
byMM1999	byMM584 pMM1649::Leu2	This study
byMM2000	byMM584 pMM1651::Leu2	This study
byMM2001	byMM584 pMM1649::Leu2 pMM1493::His3	This study
byMM2002	byMM584 pMM1649::Leu2 pMM1255::Ura3	This study
byMM2003	byMM584 pMM1649::Leu2 pMM880::Ura3	This study
byMM2004	byMM584 pMM1649::Leu2 pMM1255::Ura3 pMM1347::His3	This study
byMM2005	byMM584 pMM1649::Leu2 pMM880::Ura3 pMM1347::His3	This study
byMM2006	byMM584 pMM1649::Leu2 pMM1493::His3 pMM1650::Trp1 (NO.8)	This study
byMM2007	byMM584 pMM1649::Leu2 pMM1493::His3 pMM1650::Trp1 (NO.14)	This study
byMM2008	byMM584 pMM1651::Leu2 pMM1493::His3	This study
byMM2009	byMM584 pMM1651::Leu2 pMM1255::Ura3	This study
byMM2010	byMM584 pMM1651::Leu2 pMM880::Ura3	This study
byMM2011	byMM584 pMM1651::Leu2 pMM1255::Ura3 pMM1347::His3	This study
byMM2012	byMM584 pMM1651::Leu2 pMM880::Ura3 pMM1347::His3	This study
byMM2013	byMM584 pMM1649::Leu2 pMM880::Ura3 pMM1347::His3 pMM1529::Trp1	This study
byMM2014	byMM584 pMM1654::Leu2	This study
byMM2015	byMM584 pMM1651::Leu2 pMM1255::Ura3 pMM1347::His3 pMM1653::Trp1	This study
byMM2016	byMM584 pMM1649::Leu2 pMM880::Ura3 pMM1347::His3 pMM1652::Trp1	This study

## Sheet: sheet 3-FACS data
	grey:each measurement; yellow : mean value; pink: SD value; green: ratio (control/sample)
byMM1721	584-737-1243.fcs	89.009	113.745	82.628	95.1274	13.42
byMM1724	584-737-1243-799.fcs	102.466	154.289	84.4515	113.736	29.6038	1.19561	0.4815	ns
byMM1725	584-737-1243-800.fcs	147.27	178.195	145.597	157.02	14.9881	1.65063	0.0125	*
byMM1720	584-737-1242.fcs	137.702	139.385	132.394	136.494	2.97906
byMM1722	584-737-1242-799.fcs	147.608	130.876	116.68	131.721	12.6403	0.965037
byMM1723	584-737-1242-800.fcs	318.846	363.075	337.998	339.973	18.1107	2.49076	0.0032	**
byMM1727	584-738-1243.fcs	65.8114	80.5291	70.0555	72.132	6.18531
byMM1728	584-738-1243-799.fcs	56.481	91.053	57.7435	68.4258	16.0081	0.94862	0.7827	ns
byMM1729	584-738-1243-800.fcs	107.027	122.598	116.161	115.262	6.38847	1.59793	0.0024	**
byMM1730	584-738-1242.fcs	72.2506	79.5652	72.2931	74.703	3.43818
byMM1731	584-738-1242-799.fcs	144.228	168.301	161.953	158.161	10.1872	2.11719	0.0038	**
byMM1732	584-738-1242-800.fcs	261.942	260.52	267.227	263.23	2.88576	3.52368	<0.0001	****
byMM1735	584-737-1080-1255.fcs	81.1301	79.7267	79.1883	77.1847	79.3074	1.41583
byMM1737	584-737-1080-1255-sc1-11.fcs	299.991	275.269	307.342	280.017	290.655	13.3743	3.66491
byMM1738	584-737-1080-1255-2M-5-17.fcs	308.85	364.987	307.709	302.878	321.106	25.4335	4.04887
byMM1739	584-737-1255-1080-Sc3(+)-5.fcs	97.8496	99.6303	108.797	102.092	4.79628	1.2873	ScX2.0
byMM1740	584-737-1255-1080-Sc4-16.fcs	441.256	383.971	464.979	430.069	34.004	5.4228	ScX4.0.1
byMM1741	584-737-1255-1080-Sc5-9.fcs	301.74	272.83	294.28	289.617	12.2543	3.65183	ScX2.2
byMM1742	584-737-1255-1080-Sc6-1.fcs	333.927	260.374	325.257	306.519	32.8208	3.86495	ScX4.1.2
byMM1736	584-738-1080-1255.fcs	45.951	52.4055	47.7251	41.5498	46.9079	3.8896
byMM1743	584-738-1080-1255-sc1-8.fcs	289.477	272.947	295.695	286.04	9.59953	6.09791
byMM1744	584-738-1080-1255-sc2-2M-5-3.fcs	663.589	647.271	575.384	591.189	577.021	610.891	37.1394	13.0232
byMM1745	584-738-1255-1080-Sc3(-)-15.fcs	93.3845	98.2188	77.9044	89.8359	8.6646	1.91516	ScX2.0
byMM1746	584-738-1255-1080-Sc4-8.fcs	334.938	326.745	297.889	319.857	15.8901	6.81885	ScX4.0.1
byMM1747	584-738-1255-1080-Sc5-16.fcs	322.823	318.877	334.988	338.294	328.745	8.10246	7.00832	ScX2.2
byMM1748	584-738-1255-1080-Sc6-16.fcs	355.52	311.582	349.173	338.758	19.3906	7.22178	ScX.4.1.2
byMM1749	584-738-1255-MP.fcs	32.9153	47.1524	40.7349	31.9152	38.1795	6.20478
byMM1750	584-738-1255-MP-Sc7-4.fcs	334.198	337.955	300.238	382.675	354.516	341.917	26.9533	8.95551	ScX4.1'.2
byMM1751	584-737-1255-PCP-PP7-8.fcs	247.078	261.236	263.37	238.901	252.646	10.1086	3.27613
byMM1726	584-737-1255-1292.fcs	75.9694	79.5229	75.8593	77.1172	1.70166
byMM1752	584-737-1255-1292-Sc2-12.fcs	453.548	447.86	447.461	449.623	2.78018	5.83038
byMM1753	584-737-1255-QCP-6.fcs	88.2993	87.2919	100.079	94.5279	92.5495	5.15534
byMM1754	584-737-1255-QCP-Q-5.fcs	211.18	194.461	193.743	203.117	200.625	7.12322	2.16776
byMM1755	584-737-1255-Com.fcs	169.544	142.028	151.056	154.209	11.4525
byMM1756	584-737-1255-Com-Sc1-5.fcs	256.392	249.458	224.317	243.389	13.7802	1.5783
byMM1757	584-738-1080-1255-PP7-4.fcs	22.0109	30.6264	25.1885	25.942	3.55736	0.553041
byMM1758	584-738-1080-1255-Q-8.fcs	30.3228	42.7081	29.2005	34.3688	34.15	5.30173	0.727991
byMM1759	584-738-1255-1080-Sc1-com-7.fcs	26.635	32.6502	32.2732	30.5195	2.75104	0.650596
byMM1760	584-738-1255-PCP-5.fcs	57.4733	42.8787	44.0831	48.145	6.61436
byMM1761	584-738-1255-PCP-PP7-9.fcs	290.211	293.33	239.574	216.044	274.372	24.6386	5.69886
byMM1762	584-738-1255-PCP-Q-8.fcs	31.8586	36.5999	27.1969	28.1459	30.9503	3.69785	0.642856
byMM1763	584-738-1255-PCP-1271-8.fcs	59.5259	51.6441	45.8657	53.2849	52.5802	4.86568	1.09212
byMM1764	584-738-1255-1292-Sc1-com.fcs	39.2561	41.3155	29.4185	36.6634	5.19142	0.761519
	584-738-1255-1292.fcs	59.0419	53.7328	46.4769	53.0838	5.15013
byMM1765	584-738-1255-1292-Sc2-16.fcs	350.663	315.985	352.214	339.621	16.7247	6.39781	7.05411	改图 Figure 1E
byMM1766	584-738-1255-QCP-6.fcs	52.1912	69.2933	43.0061	48.4138	53.2261	9.83404
byMM1767	584-738-1255-QCP-Q-5.fcs	249.163	265.276	200.175	236.673	237.822	23.9841	4.46814
byMM1768	584-738-1255-QCP-PP7-6.fcs	56.3028	50.4257	40.375	59.1268	51.5576	7.17881	0.968652
byMM1769	584-738-1255-QCP-1271-5.fcs	57.9375	48.2065	46.4114	42.1115	48.6667	5.79258	0.914339
byMM1770	584-738-1255-1293-Sc1-com.fcs	47.4337	41.2326	68.8368	52.501	11.8253	0.986377
byMM1771	584-738-1255-Com.fcs	95.1255	73.8311	85.7084	84.8883	8.71273
byMM1772	584-738-1255-Com-Sc1-16.fcs	266.963	203.86	207.302	226.042	28.9697	2.66281
byMM1773	584-738-1255-Com-1271-1.fcs	26.761	13.4258	26.9111	22.366	6.32196	0.263475
byMM1774	584-738-1255-Com-1280-1.fcs	35.8054	28.3011	48.1381	37.4149	8.17799	0.440754
byMM1775	584-738-1255-Com-1286-1.fcs	27.4043	24.2139	19.5855	24.8497	24.0133	2.82153	0.282882
byMM1777	584-556-1080-880.fcs	31.1694	35.5885	36.4271	32.1988	42.6742	35.6116	4.04788
byMM1778	556-880-1080-Sc1-1.fcs	58.322	68.0408	57.1367	61.1665	4.88487	1.7176
byMM1779	584-556-1080-880-Sc2-2.fcs	167.956	167.965	180.914	177.159	201.944	179.188	12.4664	5.03172
byMM1780	556-1080-880-1461-6.fcs	224.474	236.404	216.165	222.195	224.809	7.35018	6.31281
byMM1781	556-1080-880-1466-8.fcs	181.885	182.021	176.451	180.119	2.59431	5.0581
byMM1782	556-1080-880-1467-2.fcs	149.774	138.02	118.836	135.543	12.751	3.80633
byMM1783	556-1080-880-1478-8.fcs	212.695	235.09	225.797	224.608	224.547	7.956	6.30574
byMM1784	556-1080-880-1479-12.fcs	190.501	189.47	208.118	209.942	199.508	9.55106	5.60258
byMM1785	556-1080-880-1468-5.fcs	136.183	130.203	155.362	134.321	139.017	9.68154	3.90388
byMM1786	556-1080-880-1462-4.fcs	40.2428	47.1882	33.3032	40.2447	5.66857	1.13015
byMM1787	556-1080-880-1463-4.fcs	40.7272	44.3931	32.2798	39.1334	5.07203	1.09894
byMM1789	584-738-1080-1242.fcs	64.8787	51.4339	72.8232	63.0452	8.82788
byMM1790	584-738-1080-1242-1285-8.fcs	390.64	379.852	275.849	348.78	51.7578	5.53222
byMM1791	737-1255-1422.fcs	74.1514	75.9978	65.8279	71.9924	4.42364
byMM1792	737-1255-1422-1285-1.fcs	135.408	134.93	125.734	132.024	4.45206	1.83386
byMM1793	738-1255-1422.fcs	37.4214	43.6027	25.6107	35.545	7.46408
byMM1794	738-1255-1422-12.fcs	138.47	125.379	102.884	122.245	14.6959	3.43916
byMM1795	738-1255-1080-1480-14.fcs	398.511	371.755	391.369	387.212	11.312	1.27844
byMM1796	738-1255-1417-1.fcs (0 uM)	89.3457	89.3848	77.7066	85.479	5.49595	0.547645
	738-1255-1417-2.fcs (100 uM)	73.0686	90.0634	81.4064	81.1951	81.4334	6.01051
byMM1797	738-1255-1417-1412+0.fcs (0 uM)	160.096	161.376	146.782	156.085	6.59846
	738-1255-1417-1412+1.fcs (25 uM)	284.559	239.492	259.863	261.305	18.4267	1.67412
	738-1255-1417-1412+2.fcs (50 uM)	313.076	359.103	284.259	349.062	326.375	29.7338	2.09101
	738-1255-1417-1412+3.fcs (75 uM)	334.988	382.721	372.314	363.341	20.494	2.32784
	738-1255-1417-1412+4.fcs (100 uM)	354.519	377.551	377.723	369.931	20.494	2.37007
	738-1255-1417-1412+5.fcs (125 uM)	367.369	397.513	385.755	383.546	12.4052	2.45729
	738-1255-1417-1412+6.fcs (150 uM)	359.95	419.764	399.653	393.123	24.8518	2.51865
	738-1255-1417-1412+8.fcs (200 uM)	384.892	433.688	398.94	405.84	20.5099	2.60012
	738-1255-1417-1412+12.fcs (300 uM)	402.645	439.728	419.091	411.432	418.224	13.7115	2.67947
	1-738-1255-1417-1412-1-16.fcs (400 uM)	457.844	403.478	416.134	425.819	23.2272	2.72812
byMM1798	737-1255-1417-1.fcs (0 uM)	121.115	127.301	107.729	118.715	8.16839	0.855074
byMM1799	737-1255-1417-1412-4-0.fcs (0 uM)	127.903	149.004	139.6	138.836	8.63132
	1-737-1255-1417-1412-4-0_4.fcs (10 uM)	155.45	135.157	137.948	153.245	145.45	8.98598	1.04764
	1-737-1255-1417-1412-4-0_6.fcs (15 uM)	161.204	150.137	153.035	154.792	4.68602	1.11493
	1-737-1255-1417-1412-4-0_8.fcs (20 uM)	164.846	152.273	169.445	162.188	7.25817	1.1682
	737-1255-1417-1412-4-1.fcs (25 uM)	234.959	194.094	255.711	228.255	25.598	1.64406
	737-1255-1417-1412-4-2.fcs (50 uM)	283.12	224.687	244.891	250.9	24.2305	1.80717
	737-1255-1417-1412-4-3.fcs (75 uM)	278.172	261.383	265.338	268.298	7.16643	1.93248
	737-1255-1417-1412-4-4.fcs (100 uM)	302.6	246.993	258.552	269.382	23.9581	1.94029
	737-1255-1417-1412-4-5.fcs (125 uM)	285.598	292.929	260.777	279.768	13.7582	2.0151
	737-1255-1417-1412-4-6.fcs (150 uM)	279.449	332.938	284.279	298.889	24.1573	2.15282
	737-1255-1417-1412-4-8.fcs (200 uM)	326.146	285.188	295.073	302.136	17.4509	2.17621
	737-1255-1417-1412-4-12.fcs (300 uM)	278.796	345.254	337.884	320.645	29.7441	2.30953
	737-1255-1417-1412-4-16.fcs (400 uM)	367.655	352.749	341.9	354.101	10.558	2.5505
byMM1800	738-1255-1416+0 uM.fcs	41.7952	36.649	43.1631	40.5358	2.80454
	738-1255-1416+0.25 uM.fcs	44.751	28.9962	37.2337	36.9936	6.43413	0.912522
	738-1255-1416+5 uM.fcs	40.6151	26.5876	45.4252	37.5426	7.99141	0.926064
	738-1255-1416+25 uM.fcs	37.1447	24.0658	39.0593	33.4232	6.66272	0.824451
	738-1255-1416+100 uM.fcs	24.4358	18.0877	38.9156	27.1464	8.71631	0.669619
byMM1801	738-1255-1416-1412+0 uM.fcs	11.3072	7.79367	12.4742	10.525	1.98927
	738-1255-1416-1412+0.25 uM.fcs	13.1394	9.56198	10.4642	11.0552	1.5191	1.04988
	738-1255-1416-1412+5 uM.fcs	9.76466	4.50627	11.763	8.67796	3.06056	0.824118
	738-1255-1416-1412+15 uM.fcs	7.21585	6.7251	9.74114	7.89403	1.32138	0.749671
	738-1255-1416-1412+25 uM.fcs	11.0327	4.32646	11.154	8.83772	3.19033	0.83929
	738-1255-1416-1412+100 uM.fcs	8.11488	1.62448	9.7695	6.50296	3.51512	0.617565
	738-1255-1416-1412+200 uM.fcs	5.79568	0.150065	4.88992	3.61189	2.47565	0.343009
byMM1798	737-1255-1417+20uM.fcs	106.894	98.1721	91.2056	98.7572	6.41804	0.83192
	737-1255-1417+50 uM.fcs	102.926	90.265	88.1093	93.7667	6.536	0.789881
	737-1255-1417+100 uM.fcs	102.098	89.7307	91.7039	94.5107	5.42488	0.796148
	737-1255-1417+150 uM.fcs	86.2942	87.2899	92.6618	88.7486	2.79673	0.747609
	737-1255-1417+300 uM.fcs	82.6296	85.2322	90.6835	86.1818	3.35583	0.725986
byMM1796	738-1255-1417+20 uM.fcs	59.5486	58.535	45.4827	54.5221	6.40518	0.637835
	738-1255-1417+50 uM.fcs	60.2709	53.6572	55.7384	56.5555	2.76116	0.661623
	738-1255-1417+100 uM.fcs	55.7014	47.6898	55.7225	53.0379	3.78172	0.620471
	738-1255-1417+150 uM.fcs	45.3777	47.9311	50.7805	48.0297	2.20677	0.561883
	738-1255-1417+300 uM.fcs	46.7013	51.1512	48.314	48.7222	1.83944	0.569983
byMM1802	737-1255-1507-0 uM.fcs	93.5527	95.3214	93.7859	94.22	0.784611
	737-1255-1507+0.25 uM.fcs	105.475	109.367	95.4087	103.417	5.88148	1.09761
	737-1255-1507-50 uM.fcs	114.347	104.66	106.135	107.414	108.139	3.71447	1.14773
	737-1255-1507-100 uM.fcs	88.3609	94.7918	96.9557	93.3694	3.65008	0.990973
	737-1255-1507-150 uM.fcs	101.567	89.9608	99.4689	96.9988	5.04976	1.02949
	737-1255-1507-200 uM.fcs	99.0908	76.6843	70.7893	98.5583	86.2807	12.7172	0.915736
byMM1804	738-1255-1507-0 uM.fcs	56.9898	55.6597	61.4942	58.0479	2.49666
	738-1255-1507+0.25 uM.fcs	69.6231	49.7728	57.4351	58.9437	8.17377	1.01539
	738-1255-1507-50 uM.fcs	50.6429	66.3435	40.02	52.3355	10.813	0.901558
	738-1255-1507-100 uM.fcs	64.5418	59.073	62.8428	62.1525	2.28535	1.07067
	738-1255-1507-150 uM.fcs	66.491	61.0964	56.6447	61.4107	4.02588	1.05789
	738-1255-1507-200 uM.fcs	43.7392	54.0962	36.3813	44.7389	7.26656	0.770696
byMM1803	737-1255-1507-1412+0 uM.fcs	85.8129	82.7802	77.0775	84.4942	82.5412	3.33271
	737-1255-1507-1412+0.25 uM.fcs	153.967	151.234	142.559	149.253	4.86318	1.80823
	737-1255-1507-1412+0.5 uM.fcs	162.756	177.134	179.142	173.011	7.29727	2.09605
	737-1255-1507-1412+1 uM.fcs	203.11	209.958	205.754	208.828	206.912	2.68073	2.50678
	737-1255-1507-1412+5 uM.fcs	247.131	232.327	234.74	238.066	6.48492	2.88421
	737-1255-1507-1412+10 uM.fcs	220.686	216.392	207.795	214.958	5.35954	2.60425
	737-1255-1507-1412+15 uM.fcs	223.358	199.15	207.481	209.996	10.0418	2.54414
	737-1255-1507-1412+25 uM.fcs	194.196	225.757	225.307	197.629	221.614	212.9	14.8603	2.57932
	737-1255-1507-1412+50 uM.fcs	223.262	221.51	171.544	205.438	23.9779	2.48892
	737-1255-1507-1412+75 uM.fcs	195.079	199.009	218.627	204.238	10.2999	2.47438
	737-1255-1507-1412+100 uM.fcs	220.643	212.771	190.318	210.522	208.563	11.1845	2.52678
	737-1255-1507-1412+125 uM.fcs	220.662	201.983	193.123	205.256	11.4787	2.48671
	737-1255-1507-1412+150 uM.fcs	190.91	207.894	205.601	201.468	7.52419	2.44082
	737-1255-1507-1412+200 uM.fcs	217.701	208.941	211.595	212.746	3.66758	2.57745
byMM1805	738-1255-1507-1412+0 uM.fcs	32.6402	34.8643	33.1513	33.5519	0.951151
	738-1255-1507-1412+0.25 uM.fcs	135.652	136.917	137.937	136.836	0.934773	4.07832
	738-1255-1507-1412+0.5 uM.fcs	180.988	179.099	164.563	166.454	172.776	7.32856	5.14952
	738-1255-1507-1412+1 uM.fcs	221.36	224.299	235.922	227.193	6.28728	6.7714
	738-1255-1507-1412+5 uM.fcs	280.761	271.596	273.567	275.308	3.93908	8.20542
	738-1255-1507-1412+10 uM.fcs	275.831	300.09	277.676	284.533	11.0266	8.48037
	738-1255-1507-1412+15 uM.fcs	291.524	257.323	283.526	277.458	14.6069	8.2695
	738-1255-1507-1412+25 uM.fcs	251.171	256.083	256.983	242.984	251.805	5.55235	7.50494
	738-1255-1507-1412+50 uM.fcs	245.03	240.087	246.264	254.895	246.569	5.33372	7.34888
	738-1255-1507-1412+75 uM.fcs	231.561	253.015	232.678	239.084	9.86072	7.1258
	738-1255-1507-1412+100 uM.fcs	246.666	246.158	241.161	256.064	247.512	5.38549	7.37699
	738-1255-1507-1412+125 uM.fcs	227.909	252.212	247.107	242.41	10.4628	7.22491
	738-1255-1507-1412+150 uM.fcs	236.267	249.669	249.66	245.199	6.31587	7.30803
	738-1255-1507-1412+200 uM.fcs	252.887	231.147	245.823	243.286	9.05468	7.25102
byMM1806	738-1255-1521-8.fcs
	without (5 uM ABA+100 uM GA3）	38.7778	38.87	33.3108	36.9862	2.59917
	with 5 uM ABA	28.3253	23.2516	32.3339	27.9703	3.71631	0.756158
	with 100 uM GA3	30.134	30.5913	41.3495	34.025	5.18263	0.919842
	with 5 uM ABA + 100 uM GA3	35.365	40.4948	36.5429	37.4676	2.19392	1.01291
byMM1807	738-1255-1521-8-1518-4.fcs
	without (5 uM ABA+100 uM GA3）	30.3221	25.2296	31.3265	28.9594	2.66905
	with 5 uM ABA	81.6123	79.9025	77.3651	79.6266	1.74485	2.7496
	with 100 uM GA3	35.2052	35.3462	34.2944	34.9486	0.466161	1.20681
	with 5 uM ABA + 100 uM GA3	189.239	194.097	191.289	202.103	194.182	4.88756	6.70532	2.43866
	GFP
byMM1809	1473-9.fcs	282.484	360.323	347.571	333.002	330.845	29.5473
byMM1813	1473-9-880-1080-5.fcs	311.534	314.662	316.745	337.702	320.161	10.2961
byMM1815	1473-9-880-1080-5-1486-12.fcs	1707.02	1672.74	1709.51	1713.97	1700.81	16.3941	5.31236
byMM1816	1473-9-880-1080-5-1487-13.fcs	1826.36	1681.92	1733.45	1709.92	1737.92	54.224	5.42826
byMM1808	1472-9.fcs	235.537	249.005	227.657	231.149	235.837	8.09892
byMM1812	1472-9-880-1493-4.fcs	217.462	240.431	235.192	213.891	226.744	11.2923
	1472-9-880-1493-4-1494-2.fcs	1021.17	1121.39	1117.95	1061.25	1080.44	41.7296	4.76502
byMM1814	1472-9-880-1493-4-1495-8.fcs	1261.79	1058.84	1069.18	1166.98	1139.2	82.4014	5.02416
	BFP
byMM1809	1473-9.fcs	7193	7862.93	8046.44	6981.73	7521.03	444.803
byMM1813	1473-9-880-1080-5.fcs	6593.2	6700.96	6493.44	6667.02	6613.66	79.593
byMM1816	1473-9-880-1080-5-1487-13.fcs	1496	1428.5	1400.1	1387.04	1427.91	42.0737	0.215903
byMM1808	1472-9.fcs	3408.37	3527.73	3402.82	3403.27	3435.55	53.2653
byMM1812	1472-9-880-1493-4.fcs	3508.16	3301.67	3218.97	3195.09	3305.97	123.248
byMM1814	1472-9-880-1493-4-1495-8.fcs	719.129	791.983	744.516	768.892	756.13	27.1673	0.228716
	GFP
byMM1819	1519-880-1347.fcs	94.3581	96.5358	96.032	95.6419	0.930859
byMM1821	1519-880-1347-1529-3.fcs	531.097	504.834	526.106	520.679	11.3879	5.44404
byMM1820	1519-880-1347-1536-16.fcs	427.894	395.692	401.845	408.477	13.9576	4.2709
	BFP
byMM1819	1519-880-1347.fcs	7.24726	6.79961	7.7451	7.26399	0.386177
byMM1821	1519-880-1347-1529-3.fcs	37.4753	26.2408	33.1424	32.2861	4.62626	4.44468
byMM1820	1519-880-1347-1536-16.fcs	47.9133	52.5485	50.8231	50.4283	1.91278	6.94223
	GFP
byMM1824	1520-1255-1347.fcs	160.614	165.016	167.737	164.456	2.93471
byMM1825	1520-1255-1347-1528-16.fcs	956.972	976.905	914.234	949.37	26.1439	5.7728
byMM1826	1520-1255-1347-1546-4.fcs	764.283	705.704	764.328	747.342	745.414	23.9496	4.5325
	BFP
byMM1824	1520-1255-1347.fcs	6.58354	4.6535	6.19025	5.8091	0.832755
byMM1825	1520-1255-1347-1528-16.fcs	36.5357	21.5966	23.3012	27.1445	6.67695	4.67276
byMM1826	1520-1255-1347-1546-4.fcs	31.0732	34.8709	24.8983	30.2808	4.10967	5.21184
byMM1827	556-880-1080-1503-16.fcs	168.007	180.748	185.459	174.914	177.282	6.5289	4.97844
byMM1828	556-880-1080-1504-9.fcs	191.754	197.943	199.702	173.104	190.625	10.5382	5.35314	0.1213	ns
byMM1829	738-1255-1080-1506-8.fcs	256.568	277.126	293.569	275.755	15.1368	5.87864
byMM1831	738-880-1493.fcs	40.5592	38.7148	30.7487	36.6742	4.25708
byMM1832	738-880-1493-1505-15.fcs	233.78	288.45	241.779	252.81	242.188	251.801	19.2963	6.8659
byMM1833	738-1255-1080-1530-4.fcs	250.71	240.375	204.203	231.763	19.939	4.94081
byMM1834	556-880-1080-1515-2.fcs	176.28	170.685	165.615	170.86	4.35575	4.7981
	GFP
byMM1839	1473-880-1080-g2-7.fcs	1993.75	1964.11	1981.12	1977.48	1979.11	10.5583	6.18164
	BFP
	1473-880-1080-g2-7.fcs	2480.2	2282.59	2344.69	2100.57	2302.01	136.499	0.348069
	GFP
byMM1838	1519-880-1437-AD-10.fcs	672.492	705.153	650.205	675.95	22.5655	7.06765
	BFP
	1519-880-1437-AD-10.fcs	23.7928	39.4496	28.2916	30.5113	6.58175	4.20266
	GFP
byMM1841	1472-880-1493-1560-4.fcs	1306.43	1180.76	1286	1257.73	55.0606	5.54703
	BFP
	1472-880-1493-1560-4.fcs	660.884	728.498	602.777	664.053	51.3742	0.200865
	GFP
byMM1840	1520-1255-1347-1559-1.fcs	585.482	556.757	639.751	593.997	34.413	3.6118
	BFP
	1520-1255-1347-1559-1.fcs	20.3702	20.5366	16.0027	18.9698	2.09919	3.26503
	1520-1255-1347-1545-16.fcs	747.725	691.844	757.594	732.388	28.9501	4.4534
byMM1920	641-1080.fcs	63.3658	75.2767	78.705	72.4492	6.57364
byMM1921	641-1081-5.fcs	590.182	609.6	632.276	610.686	17.2019	8.42916	vs 1081
byMM1922	641-1080-Sc2-16.fcs	554.464	607.952	583.084	581.833	21.854	8.03092	0.22	ns	vs Sc2
byMM1923	641-1080-Sc3-16.fcs	808.975	646.881	708.98	721.612	66.7747	9.96026	0.1358	ns	0.0858	ns
byMM1924	642-1080.fcs	12.0616	21.4028	16.9554	16.8066	3.81498
byMM1925	642-1081-6.fcs	353.138	275.452	324.869	317.819	32.1043	18.9104	vs1081
byMM1926	642-1080-Sc2-1.fcs	353.228	313.208	356.582	341.006	19.7037	20.29	0.4424	ns	vs Sc2
byMM1927	642-1080-Sc3-8.fcs	547.4	510.719	522.321	526.813	15.3082	31.3456	0.0043	**	0.0006	***
byMM1928	584-1309-1255.fcs	6245.21	6797.52	6120.46	6387.73	294.207
byMM1929	584-1309-1255-1315-5.fcs	7045.9	6679.25	5900.73	6541.96	477.487
byMM1930	584-1309-1255-1320-1.fcs	6981.38	6696.12	6223.89	6633.8	312.37
byMM1954	584-1309-1369.fcs	3554.11	3068.84	2998.65	3207.2	246.97
byMM1931	584-1309-1369-1315-15.fcs	3335.53	3169.62	2961.31	3155.49	153.103
byMM1932	584-1309-1369-1320-6.fcs	3131.05	3017.37	2865.63	3004.69	108.727
byMM1933	584-1309-1255-1254.fcs	4282.23	4316.83	4151.31	4250.12	71.2853
byMM1934	584-1309-1255-1254-1342-4.fcs	4312.77	4265.55	4299.86	4292.73	19.9234
byMM1935	584-1309-1255-1254-1344-3.fcs	4669.02	4314.26	4519.9	4501.06	145.441
byMM1936	584-1309-1255-1314.fcs	7236.25	6946.02	6887.6	7023.29	152.463
byMM1937	584-1309-1255-1314-1346-6.fcs	7708.84	7066.2	7100.55	7291.86	295.179
byMM1938	584-1309-1255-1314-1348-16.fcs	7413.48	7094.1	7035.09	7180.89	166.222
byMM1939	584-1309-1255-1362.fcs	3737.36	3298.2	3495.78	3510.45	179.586
byMM1940	584-1309-1255-1362-1365-2.fcs	3731.86	3482.36	3768.71	3660.98	127.19
byMM1941	584-1309-1255-1362-1366-7.fcs	3543.64	3621.3	3453.11	3539.35	68.7285
byMM1942	584-1309-879.fcs	5410.38	6522.04	5900.48	5944.3	454.89
byMM1943	584-1309-879-1316-6.fcs	1206.51	1419.04	1267.97	1297.84	89.2978
byMM1944	584-1309-879-1317-6.fcs	4006.89	4074.35	3859.07	3980.1	89.9033
byMM1945	584-1309-1370.fcs	3837.08	3870.71	3790.7	3832.83	32.8036
byMM1946	584-1309-1370-1316-3.fcs	699.723	766.113	678.885	714.907	37.1939
byMM1947	584-1309-1370-1317-7.fcs	694.732	1042.53	1023.66	920.306	159.69
byMM1928	584-1309-1255	2656.88	2707.58	2469.23	2611.23	102.52
byMM1948	584-1309-1255-Sp3	2594.46	2906.79	2466.35	2655.87	184.979
byMM1949	584-1309-1255-Sp4	2726.26	2862.19	2509.34	2699.26	145.309
byMM1950	584-1309-1255-Sp5	2618.33	2892.82	2444.71	2651.95	184.477
byMM1954	584-1309-1369	3063.08	3117.65	2650.58	2943.77	208.51
byMM1951	584-1309-1369-Sp3	2658.6	2864.33	2301.23	2608.05	232.647
byMM1952	584-1309-1369-Sp4	2821.37	2868.43	2419.09	2702.97	201.644
byMM1953	584-1309-1369-Sp5	3794.7	4033.35	3338.98	3722.34	288.056
	GFP
	1473-880-5.fcs	395.758	389.667	417.134	408.066	402.656	10.6675
byMM1957	1473-880-1564-6.fcs	1829.2	2252.96	2057.02	2263.72	2100.72	177.044	5.21716
byMM1955	1473-880-1564-6-1567-12.fcs	217.092	221.886	223.867	205.047	216.973	7.313	0.538854
	BFP
	1473-880-5.fcs	8605.08	7821.6	7489.8	7972.16	467.59
byMM1957	1473-880-1564-6.fcs	8732.36	8870.51	9229.82	8944.23	209.673	0.891319
byMM1955	1473-880-1564-6-C-12.fcs	3576.53	3417.78	3296.63	3430.31	114.609	2.32403	2.60741
byMM1956		GFP
SDC-MET	1473-880-1564-6-1581-4-1.fcs	570.663	534.666	575.794	527.402	552.131	21.33	1.37122
SDC+MET	1473-880-1564-6-1581-4-2.fcs	1049.94	968.562	1015.9	1011.47	33.3692	2.51199	1.83193
		BFP
SDC-MET	1473-880-1564-6-1581-4-1.fcs	3675.36	3444.55	3581.62	3567.18	94.7817	2.23487	1.42149
SDC+MET	1473-880-1564-6-1581-4-2.fcs	5289.84	4836.56	5085.73	5070.71	185.356	1.5722
NAR requirement
byMM1988	1988.fcs	77.8544	94.9655	86.3686	86.3962	6.98558
byMM1991	1988+800-7.fcs	79.3997	86.572	92.4581	86.1433	5.3397
byMM1988	1988+2ABA.fcs	82.4225	86.664	77.4239	82.1701	3.77647
byMM1991	1988+800-7+2ABA.fcs	116.574	135.856	135.908	129.446	9.10189	1.50269
byMM1990	1990.fcs	25.4673	32.3903	16.5109	24.7895	6.50043
byMM1992	1900+800-8.fcs	25.0806	20.7344	15.0392	20.2847	4.11168
byMM1990	1990+2ABA.fcs	22.5857	22.5498	15.6621	20.2659	3.2554
byMM1992	1900+800-8+2ABA.fcs	70.0365	43.6883	56.3265	56.6837	10.7596	2.79441
byMM1989	1989.fcs	80.1104	105.658	83.9595	89.9093	11.2464
byMM1993	1989+4GA3.fcs	73.3054	79.1172	83.2227	78.5484	4.06862
byMM1989	1989+800-3.fcs	111.017	123.589	115.15	116.585	5.23159
byMM1993	1989+800-3+4GA3.fcs	118.92	116.715	121.455	119.03	1.93633	1.02097
byMM1718	737-1.fcs	248.463	260.138	269.68	281.63	264.978	12.2021
byMM1719	738-1.fcs	128.832	129.029	162.867	140.243	15.9983
byMM1843	1843-1-.fcs	10163.3	9930.74	9816.03	10713	10155.8	345.186
byMM1843	1843-1+.fcs	386.654	376.442	496.718	419.938	54.4516
byMM1994	1994-1.fcs	61.1317	48.802	56.6299	55.5212	5.09425
byMM1996	1996-1.fcs	20.581	20.6676	19.7874	20.3453	0.396125	0.366443
byMM1995	1995-1.fcs	46.5499	29.5215	37.4897	37.8537	6.95658
byMM1997	1997-1.fcs	21.8971	17.5364	11.0944	16.8426	4.4374	0.44494
byMM740	740.fcs	145.882	159.299	145.484	150.221	6.42097	2.34687
byMM683	683.fcs	57.5242	73.379	61.125	64.0094	6.78646
byMM1783	556-1080-880-1478-8.fcs	212.695	235.09	225.797	224.608	224.547	7.956	6.30574	2.68688
byMM2014	13.fcs	135.368	150.261	151.155	145.594	7.24059

## Sheet: sheet 4-DNA sequences
Operator
LexOpRmb (denAsCas12a)	CATAACTGTATATACACCCA
TetOp (for denAsCas12a)	CTCCCTATCAGTGATAGAGA
LexOpR (dCas12e)	CCTGGGTGTATATACAGTTA
TetOp (for dCas12e)	TCTCTATCACTGATAGGGAG
pREV1 (for denAsCas12a)	cacagaccaagacggaaaaa
pREV1 (for dCas12e)	TTAGCTACTTTTTTCCGTC
Promoter
1xLexOpR-Trunc_pCYC1core (for dCas12e)	CAGGCAACTTTAGTGCTGACATTTCCATAACTGTATATACACCCAGGGGAAAGACACATGATCATATGGCATGCATGTGCTCTGTATGTATATAAAACTCTTGTTTTCTTCTTTTCTCTAAATATTCTTTCCTTATACATTAGGACCTTTGCAGCATAAATTAC
3xLexOpR-Trunc_pCYC1core (for dCas12e)	CGAGCAGATCCGCCAGGCGTGTTTCCATAACTGTATATACACCCAGGGGAAAAAAAAAAAGCGTGGATGGCCTTTCCATAACTGTATATACACCCAGGGGAAAAGGCAACTTTAGTGCTGACATTTCCATAACTGTATATACACCCAGGGGAAAGACACATGATCATATGGCATGCATGTGCTCTGTATGTATATAAAACTCTTGTTTTCTTCTTTTCTCTAAATATTCTTTCCTTATACATTAGGACCTTTGCAGCATAAATTAC
3xTetOp-Trunc_pCYC1core (for dCas12e and denAsCas12a)	CGAGCAGATCCGCCAGGCGTGTTTaCTCCCTATCAGTGATAGAGAGGAAAAAAAAAAAGCGTGGATGGCCTTTaCTCCCTATCAGTGATAGAGAGGAAAAGGCAACTTTAGTGCTGACATTTaCTCCCTATCAGTGATAGAGAGGAAAGACACATGATCATATGGCATGCATGTGCTCTGTATGTATATAAAACTCTTGTTTTCTTCTTTTCTCTAAATATTCTTTCCTTATACATTAGGACCTTTGCAGCATAAATTAC
1xLexOpRmb-Trunc_pCYC1core (for denAsCas12a)	CAGGCAACTTTAGTGCTGACAtttaCATAACTGTATATACACCCAGGGcaaaGACACATGATCATATGGCATGCATGTGCTCTGTATGTATATAAAACTCTTGTTTTCTTCTTTTCTCTAAATATTCTTTCCTTATACATtAGGACCTTTGCAGCATAAATTAC
3xLexOpRmb-Trunc_pCYC1core (for denAsCas12a)	CGAGCAGATCCGCCAGGCGTGTTTACATAACTGTATATACACCCAGGGCAAAAAAAAAAAGCGTGGATGGCCTTTACATAACTGTATATACACCCAGGGCAAAAGGCAACTTTAGTGCTGACATTTACATAACTGTATATACACCCAGGGCAAAGACACATGATCATATGGCATGCATGTGCTCTGTATGTATATAAAACTCTTGTTTTCTTCTTTTCTCTAAATATTCTTTCCTTATACATTAGGACCTTTGCAGCATAAATTAC
pGPD	cagttcgagtttatcattatcaatactgccatttcaaagaatacgtaaataattaatagtagtgattttcctaactttatttagtcaaaaaattagccttttaattctgctgtaacccgtacatgcccaaaatagggggcgggttacacagaatatataacatcgtaggtgtctgggtgaacagtttattcctggcatccactaaatataatggagcccgctttttaagctggcatccagaaaaaaaaagaatcccagcaccaaaatattgttttcttcaccaaccatcagttcataggtccattctcttagcgcaactacagagaacaggggcacaaacaggcaaaaaacgggcacaacctcaatggagtgatgcaacctgcctggagtaaatgatga…
pADH1	GGGTGTACAATATGGACTTCCTCTTTTCTGGCAACCAAACCCATACATCGGGATTCCTATAATACCTTCGTTGGTCTCCCTAACATGTAGGTGGCGGAGGGGAGATATACAATAGAACAGATACCAGACAAGACATAATGGGCTAAACAAGACTACACCAATTACACTGCCTCATTGATGGTGGTACATAACGAACTAATACTGTAGCCCTAGACTTGATAGCCATCATCATATCGAAGTTTCACTACCCTTTTTCCATTTGCCATCTATTGAAGTAATAATAGGCGCATGCAACTTCTTTTCTTTTTTTTTCTTTTCTCTCTCCCCCGTTGTTGTCTCACCATATCCGCAATGACAAAAAAATGATGGAAGACACTAAAGGAAAAAATTAACGACAAA…
pMET25	CTTCGGATGCAAGGGTTCGAATCCCTTAGCTCTCATTATTTTTTGCTTTTTCTCTTGAGGTCACATGATCGCAAAATGGCAAATGGCACGTGAAGCTGTCGATATTGGGGAACTGTGGTGGTTGGCAAATGACTAATTAAGTTAGTCAAGGCGCCATCCTCATGAAAACTGTGTAACATAATAACCGAAGTGTCGAAAAGGTGGCACCTTGTCCAATTGAACACGCTCGATGAAAAAAATAAGATATATATAAGGTTAAGTAAAGCGTCTGTTAGAAAGGAAGTTTTTCCTTTTTCTTGCTCTCTTGTCTTTTCATCTACTATTTCCTTCGTGTAATACAGGGTCGTCAGATACATAGATACAATTCTATTACCCCCATCCATAC
pTEF2	GCTACCTATATTCCACCATAACATCAATCATGCGGTTGCTGGTGTATTTACCAATAATGTTTAATGTATATATATATATATATATGGGGCCGTATACTTACATATAGTAGATGTCAAGCGTAGGCGCTTCCCCTGCCGGCTGTGAGGGCGCCATAACCAAGGTATCTATAGACCGCCAATCAGCAAACTACCTCCGTACATTCATGTTGCACCCACACATTTATACACCCAGACCGCGACAAATTACCCATAAGGTTGTTTGTGACGGCGTCGTACAAGAGAACGTGGGAACTTTTTAGGCTCACCAAAAAAGAAAGAAAAAATACGAGTTGCTGACAGAAGCCTCAAGAAAAAAAAAATTCTTCTTCGACTATGCTGGAGGCAGAGATGATCGAGCCG…
pSNR52	ctttgaaaagataatgtatgattatgctttcactcatatttatacagaaacttgatgttttctttcgagTATATAcaaggtgattacatgtacgtttgaagtacaactctAgattttgtagtgccctcTTGGGCTAGCGGTAAAGGtgcgcaTTTTTTcacaccctacaatgttctgttcaaaagattttggtcaaacgctgtagaagtgaaagttggtgcgcatgtttcggCGTTCGAAACttctccgcagtgaaagataaatgatc
pTEF1	ATAGCTTCAAAATGTTTCTACTCCTTTTTTACTCTTCCAGATTTTCTCGGACTCCGCGCATCGCCGTACCACTTCAAAACACCCAAGCACAGCATACTAAATTTCCCCTCTTTCTTCCTCTAGGGTGTCGTTAATTACCCGTACTAAAGGTTTGGAAAAGAAAAAAGAGACCGCCTCGTTTCTTTTTCTTCGTCGAAAAAGGCAATAAAAATTTTTATCACGTTTCTTTTTCTTGAAAATTTTTTTTTTGATTTTTTTCTCTTTCGATGACCTCCCATTGATATTTAAGTTAATAAACGGTCTTCAATTTCTCAAGTTTCAGTTTCATTTTTCTTGTTCTATTACAACTTTTTTTACTTCTTGCTCATTAGAAAGAAAGCATAGCAATCTAATCTAAGT…
pREV1	GTGTTGTTATCCGATACAACCGGATATTTTTCTTTTAATGAGTCTAAACCGTGATAGCTTCAGGTTAATACAATCAAAAAAAGCTCAAATATTCTTTTAATGCCGCGTTCACAGATTCCAATTGAATACAACTAGGTAGTTCATTATATGAAGCCTTTGCTACTATTTTTCACTATAGTCTGCCTTCACCTTAATGCAGACATCCACATATTTTAATCACTTTAAAATAAAAAGGAAGATATATTAGAAGCTATGATCCAATCTGTAAGCCAGATTAAAATTCACGAACTCTTCTTTCATTTGAATTGAATGCTTTGAGTTGGGGTAGATTATCGCAAATTACTCATCACATTTATTGACTACGAACTTGCTGATGTCCTTTTTTTATTTATATTTTTC…
Protein
yEGFPgg	ATGTCTAAAGGTGAAGAATTATTCACTGGTGTTGTCCCAATTTTGGTTGAATTAGATGGTGATGTTAATGGTCACAAATTTTCTGTCTCCGGTGAAGGTGAAGGTGATGCTACTTACGGTAAATTGACCTTAAAATTTATTTGTACTACTGGTAAATTGCCAGTTCCATGGCCAACCTTAGTCACTACTTTCGGTTATGGTGTTCAATGTTTTGCGAGATACCCAGATCATATGAAACAACATGACTTTTTCAAGTCTGCCATGCCAGAAGGTTATGTTCAAGAAAGAACTATTTTTTTCAAAGATGACGGTAACTACAAGACCAGAGCTGAAGTCAAGTTTGAAGGTGATACCTTAGTTAATAGAATCGAATTAAAAGGTATTGATTTTAAAGAAGAT…
yEBFP	atgGTTTCCAAGGGTGAAGAATTATTCACCGGTGTTGTCCCTATTTTGGTCGAATTGGACGGTGATGTCAACGGTCACAAGTTCTCCGTTAGAGGTGAAGGTGAAGGTGACGCTACCAACGGTAAGTTGACCTTGAAGTTCATCTGTACCACTGGTAAGTTGCCTGTTCCTTGGCCAACTTTGGTTACGACTTTGTCTCACGGTGTTCAATGTTTCGCCCGTTACCCAGATCACATGAAGCAACATGATTTCTTTAAATCCGCCATGCCAGAAGGTTACGTTCAAGAAAGAACTATCTTCTTCAAGGACGATGGTACTTACAAAACTAGAGCCGAAGTCAAGTTCGAAGGTGATACTTTAGTCAATAGAATCGAATTGAAGGGTGTTGATTTCAAGGAA…
dCas12e	GAGAAAAGAATCAACAAGATCAGAAAAAAACTTTCTGCCGATAACGCCACCAAGCCAGTCTCTAGGAGTGGACCTATGAAAACCCTTTTGGTTAGGGTTATGACCGATGACCTTAAGAAGAGGTTGGAGAAGAGGAGGAAAAAACCAGAGGTCATGCCACAAGTTATCTCTAATAATGCCGCCAATAATTTGAGGATGCTTCTTGATGACTACACCAAAATGAAAGAGGCCATCCTTCAAGTTTATTGGCAAGAATTCAAGGACGACCACGTCGGACTTATGTGTAAGTTCGCCCAGCCAGCTTCTAAAAAGATCGATCAGAATAAGCTTAAACCAGAGATGGACGAGAAGGGTAACTTGACCACCGCCGGTTTCGCTTGTTCTCAATGCGGTCAGCCA…
denAsCas12a	ACTCAATTTGAAGGATTCACCAATCTTTATCAAGTTTCTAAAACTTTGAGATTTGAGTTGATTCCACAAGGTAAAACCTTGAAGCACATCCAAGAACAAGGTTTTATCGAAGAGGACAAAGCCAGAAACGACCACTACAAGGAACTTAAACCTATTATCGACAGAATCTATAAAACCTATGCCGATCAGTGCTTGCAGCTTGTTCAGCTTGACTGGGAAAACCTTAGTGCCGCCATTGACTCTTATAGAAAAGAAAAAACCGAAGAAACTAGAAACGCCCTTATTGAGGAGCAAGCTACTTATAGAAACGCCATTCACGACTACTTTATCGGAAGGACCGACAACTTGACCGATGCTATTAATAAGAGGCATGCCGAAATCTACAAGGGTTTGTTCAAA…
GAI	ATGAAAAGAGATCATCATCACCATCATCACCAAGATAAAAAAACTATGATGATGAATGAAGAAGATGATGGTAATGGTATGGATGAATTGTTGGCTGTTTTGGGTTATAAAGTTAGATCTTCTGAAATGGCTGATGTTGCTCAAAAATTGGAACAATTGGAAGTTATGATGTCTAATGTTCAAGAAGATGATTTGTCTCAATTGGCTACTGAAACTGTTCATTATAATCCTGCTGAATTGTATACTTGGTTGGATTCTATGTTGACTGATTTGAAT
GID1	ATGGCTGCTTCTGATGAAGTTAATTTGATTGAATCAAGAACTGTTGTTCCATTGAATACATGGGTTTTGATCTCAAATTTTAAAGTTGCTTATAACATTTTGAGAAGACCTGATGGTACTTTTAATAGACATTTGGCTGAATATTTGGATAGAAAAGTTACTGCTAATGCTAACCCTGTTGATGGTGTTTTTTCTTTTGACGTTTTGATCGATAGAAGAATTAATTTGTTGTCAAGAGTTTATAGACCTGCTTATGCTGATCAAGAACAACCACCATCTATTTTGGATTTGGAAAAACCTGTTGATGGAGATATTGTTCCTGTTATTTTGTTTTTTCATGGTGGTTCTTTTGCTCATTCTTCTGCTAATTCTGCTATTTATGATACTTTGTGTAGAAGA…
PYL1	ATGGGTGGAGGTGCTCCAACTCAAGATGAATTTACTCAATTGTCTCAATCTATTGCTGAATTTCATACTTATCAATTGGGTAATGGTAGATGTTCTTCTTTGTTGGCTCAAAGAATTCATGCTCCACCTGAAACTGTTTGGTCTGTTGTTAGAAGATTTGACAGACCACAGATTTACAAGCATTTTATTAAATCATGTAATGTTTCTGAAGATTTTGAAATGAGAGTTGGTTGTACTAGAGATGTTAATGTTATTTCTGGTTTGCCTGCTAATACTTCAAGAGAAAGATTGGATTTGTTGGATGACGATAGAAGAGTTACTGGTTTTTCTATTACTGGTGGTGAACATAGATTGAGAAATTATAAGTCTGTCACTACTGTTCATAGATTTGAAAAAGAA…
ABI	ATGACTAGAGTTCCATTGTATGGTTTTACTTCTATTTGTGGTAGAAGACCTGAAATGGAAGCTGCTGTTTCTACTATTCCAAGATTTTTGCAATCTTCATCTGGTTCTATGTTGGATGGTAGATTTGATCCACAATCTGCTGCTCATTTTTTTGGTGTTTATGATGGTCATGGTGGTTCTCAAGTTGCTAATTATTGTAGAGAAAGAATGCATTTGGCTTTGGCTGAAGAAATTGCTAAAGAAAAACCAATGTTGTGTGATGGTGACACTTGGTTGGAAAAATGGAAAAAAGCTTTGTTTAATTCTTTCTTGAGAGTTGATTCTGAAATTGAATCTGTTGCTCCTGAAACTGTTGGTTCTACTTCTGTTGTTGCTGTTGTTTTTCCATCTCATATTTTT…
VP64	GACGCGCTGGACGATTTCGATCTCGACATGCTGGGTTCTGATGCCCTCGATGACTTTGACCTGGATATGTTGGGAAGCGACGCATTGGATGACTTTGATCTGGACATGCTCGGCTCCGATGCTCTGGACGATTTCGATCTCGATATGTTA
linker_VPR	TCTCCAGGTATCAGAAGATTGGACGCTTTGATCTCTACTTCTTTGTACAAGAAGGCTGGTTACAAGGAAGCTTCTGGTTCTGGTAGAGCTGACGCTTTGGACGACTTCGACTTGGACATGTTGGGTTCTGACGCTTTGGACGACTTCGACTTGGACATGTTGGGTTCTGACGCTTTGGACGACTTCGACTTGGACATGTTGGGTTCTGACGCTTTGGACGACTTCGACTTGGACATGTTGATCAACTCTAGATCTTCTGGTTCTCCAAAGAAGAAGAGAAAGGTTGGTTCTCAATACTTGCCAGACACTGACGACAGACACAGAATCGAAGAAAAGAGAAAGAGAACTTACGAAACTTTCAAGTCTATCATGAAGAAGTCTCCATTCTCTGGTCCAACT…
linker_VP64	TCTCCAGGTATCAGAAGATTGGACGCTTTGATCTCTACTTCTTTGTACAAGAAGGCTGGTTACAAGGAAGCTTCTGGTTCTGGTAGAGCTGACGCTTTGGACGACTTCGACTTGGACATGTTGGGTTCTGACGCTTTGGACGACTTCGACTTGGACATGTTGGGTTCTGACGCTTTGGACGACTTCGACTTGGACATGTTGGGTTCTGACGCTTTGGACGACTTCGACTTGGACATGTTG
MCP-VP64	ATGCCCAAAAAGAAAAGAAAAGTGGGTAGTATGGCTTCTAACTTTACTCAGTTCGTTCTCGTCGACAATGGCGGAACTGGCGACGTGACTGTCGCCCCAAGCAACTTCGCTAACGGGATCGCTGAATGGATCAGCTCTAACTCGCGTTCACAGGCTTACAAAGTAACCTGTAGCGTTCGTCAAAGCTCTGCGCAGAATCGCAAATACACCATCAAAGTCGAGGTGCCTAAAGGCGCCTGGCGTTCGTACTTAAATATGGAACTAACCATTCCAATTTTCGCCACGAATTCCGACTGCGAGCTTATTGTTAAGGCAATGCAAGGTCTCCTAAAAGATGGAAACCCGATTCCCTCAGCAATCGCAGCAAACTCCGGCATCTACGGCTCCGGACGAGCCGAT…
PCP-VP64	atgcccaaaaagaaaagaaaagtgggtagtatgtccaaaaccatcgttctttcggtcggcgaggctactcgcactctgactgagatccagtccaccgcagaccgtcagatcttcgaagagaaggtcgggcctctggtgggtcggctgcgcctcacggcttcgctccgtcaaaacggagccaagaccgcgtatcgcgtcaacctaaaactggatcaggcggacgtcgttgattccggacttccgaaagtgcgctacactcaggtatggtcgcacgacgtgacaatcgttgcgaatagcaccgaggcctcgcgcaaatcgttgtacgatttgaccaagtccctcgtcgcgacctcgcaggtcgaagatcttgtcgtcaaccttgtgccgctgggccgtggc…
QCP-VP64	ATGCCAAAAAAGAAAAGAAAAGTTGGTTCTATGGCTAAATTGCAAGCTATTACTTTGTCTGGTATTGGTAAAAATGGTGACGTTACATTGAACTTGAATCCAAGGGGTGTTAATCCAACTAATGGTGTTGCTGCTTTGTCTGAAGCTGGTGCTGTTCCTGCTTTGGAAAAAAGAGTTACTATTTCTGTTTCTCAACCATCAAGGAATAGGAAAAATTATAAGGTTCAAGTCAAAATTCAAAATCCAACTTCTTGTACTGCTTCTGGTACTTGTGATCCATCTGTTACTAGATCTGCTTATGCTGATGTCACATTTTCTTTTACTCAATATTCTACTGATGAAGAAAGAGCTTTGGTTAGAACTGAATTGAAAGCTTTGTTGGCTGATCCAATGTTGATT…
Com-VP64	ATGCCCAAAAAGAAAAGAAAAGTGGGATCTATGAAATCTATTAGATGTAAGAACTGTAATAAATTATTATTTAAAGCAGATTCTTTTGATCATATTGAAATTAGGTGTCCAAGATGTAAAAGACATATTATTATGTTGAATGCTTGTGAACATCCAACTGAAAAACATTGTGGTAAAAGAGAAAAAATTACTCATTCTGATGAAACTGTTAGATATGGTTCTGGTAGAGCAGACGCTTTAGACGATTTTGATTTGGACATGTTGGGTTCTGATGCTTTGGATGATTTTGATTTGGACATGTTGGGTTCTGATGCATTAGATGATTTTGATTTAGACATGTTGGGTTCAGATGCTTTAGATGACTTTGACTTGGACATGTTGATTAATTAA
Mxi1	ATGATTAATGTGCAAAGGCTGTTAGAAGCCGCAGAGTTTTTAGAAAGAAGAGAAAGAGAATGCGAACACGGGTATGCCAGTTCTTTCCCTAGCATGCCCTCTCCCAGATAA
dLbCas12a	TCAAAGTTGGAAAAATTTACTAACTGTTATTCTTTGTCAAAGACTTTAAGATTTAAAGCTATACCTGTTGGTAAGACTCAAGAGAATATAGATAATAAAAGATTGTTGGTCGAAGACGAAAAGAGGGCTGAAGATTATAAAGGTGTTAAAAAGTTGTTGGATAGGTATTATTTGTCTTTCATTAACGATGTCTTGCATTCTATTAAATTGAAAAACTTGAATAATTATATTTCTTTATTTCGTAAGAAAACTAGAACTGAAAAAGAAAATAAAGAGTTAGAAAACTTGGAAATAAATTTAAGAAAAGAAATAGCAAAGGCTTTCAAAGGTAATGAAGGTTATAAGTCATTATTTAAGAAGGATATTATAGAAACAATTTTGCCAGAATTCTTGGATGAT…
Cre	ATGTCCAATTTACTGACCGTACACCAAAATTTGCCTGCATTACCGGTCGATGCAACGAGTGATGAGGTTCGCAAGAACCTGATGGACATGTTCAGGGATCGCCAGGCGTTTTCTGAGCATACCTGGAAAATGCTTCTGTCCGTTTGCCGGTCGTGGGCGGCATGGTGCAAGTTGAATAACCGGAAATGGTTTCCCGCAGAACCTGAAGATGTTCGCGATTATCTTCTATATCTTCAGGCGCGCGGTCTGGCAGTAAAAACTATCCAGCAACATTTGGGCCAGCTAAACATGCTTCATCGTCGGTCCGGGCTGCCACGACCAAGTGACAGCAATGCTGTTTCACTGGTTATGCGGCGGATCCGAAAAGAAAACGTTGATGCCGGTGAACGTGCAAAACAG…
FLEx-loxp-pSNR52	AGACATAAAAAACAAAAAAACATGTGATCTGGGTAACGGGCATCTACAAGAGTAGAAATTAAAAAGGTCTTTTGACataacttcgtataatgtatgctatacgaagttatgggtcgatggtgagatctggactagagggtcgatggtgatgcttggatcaaaataggaagaatcccaatgataacttcgtataaagtatcctatacgaagttatggatccctttgaaaagataatgtatgattatgctttcactcatatttatacagaaacttgatgttttctttcgagTATATAcaaggtgattacatgtacgtttgaagtacaactctAgattttgtagtgccctcTTGGGCTAGCGGTAAAGGtgcgcaTTTTTTcacaccctacaatgttctgtt…
HA-tag	tacccatacgacgtcccagactacgct
Flag-tag	GACTACAAAGACGATGACGACAAG
SV40 NLS	CCCAAAAAGAAAAGAAAAGTG
MCP-P65-HSP1	CTCGAGTCTATGCCAAAAAAGAAAAGAAAAGTTGGTTCTATGGCTTCTAATTTTACTCAATTTGTTTTGGTTGATAATGGTGGTACTGGTGATGTTACTGTTGCTCCATCTAATTTTGCTAATGGTATTGCTGAATGGATTTCTTCTAATTCAAGATCTCAAGCTTATAAAGTTACTTGTTCTGTTAGACAATCTTCTGCTCAAAATAGAAAATATACTATTAAAGTTGAAGTTCCAAAAGGTGCTTGGAGATCTTATTTAAACATGGAGTTGACTATTCCAATTTTTGCTACTAATTCTGATTGTGAATTGATTGTTAAAGCTATGCAAGGTTTGTTGAAAGATGGTAATCCAATTCCATCTGCTATTGCTGCTAATTCTGGTATTTATGGTTCTGGT…
crtE	ATGGATTATGCTAATATTTTGACTGCTATTCCATTGGAATTTACTCCACAAGATGATATTGTTTTGTTGGAACCTTATCATTATTTGGGTAAAAATCCTGGTAAAGAAATTAGATCACAATTAATCGAAGCATTCAACTATTGGTTGGATGTCAAAAAAGAAGATTTGGAAGTTATTCAAAATGTTGTTGGTATGTTGCATACTGCTTCTTTGTTGATGGATGATGTTGAAGATTCTTCTGTTTTGAGAAGAGGTTCTCCTGTTGCTCACTTGATTTACGGAATTCCACAAACTATTAACACTGCTAACTACGTCTATTTTTTGGCTTACCAAGAAATTTTTAAATTGAGACCAACTCCAATTCCAATGCCTGTTATTCCACCATCTTCAGCTTCTTTG…
crtI	ATGGGTAAAGAACAAGATCAAGATAAACCAACTGCTATTATTGTTGGTTGTGGTATTGGTGGTATTGCTACTGCTGCTAGATTGGCTAAAGAAGGTTTTCAAGTTACTGTTTTTGAGAAAAATGATTATTCTGGTGGTAGATGTTCTTTGATTGAAAGAGATGGTTATAGATTTGATCAAGGTCCATCTTTGTTATTGTTGCCTGATTTGTTTAAACAAACTTTTGAAGATTTGGGAGAAAAAATGGAAGACTGGGTTGATTTGATTAAATGCGAGCCAAACTATGTTTGCCATTTTCATGATGAAGAGACTTTTACTTTTTCTACTGATATGGCTTTGTTGAAAAGAGAAGTTGAGAGGTTTGAGGGTAAAGATGGTTTTGATAGATTTTTGTCTTTT…
crtYB	ATGACTGCTTTGGCTTATTATCAAATTCATTTGATTTATACTTTGCCAATTTTAGGTTTGTTAGGATTATTGACTTCTCCAATCTTAACTAAGTTCGACATCTACAAGATCTCAATTTTGGTTTTTATTGCTTTTTCTGCTACTACTCCATGGGATTCTTGGATTATTAGAAATGGTGCTTGGACTTATCCATCTGCTGAATCTGGTCAAGGTGTTTTCGGTACTTTCTTGGATGTTCCTTATGAAGAATACGCTTTTTTTGTTATCCAAACTGTTATTACTGGTTTGGTTTATGTCTTAGCTACTAGACATTTGTTGCCATCTTTAGCATTGCCAAAAACTAGATCTTCTGCTTTGTCTTTGGCTTTGAAGGCTTTGATTCCATTGCCAATTATTTAT…
Terminator
ADH1t	GCGAATTTCTTATGATTTATGATTTTTATTATTAAATAAGTTATAAAAAAAATAAGTGTATACAAATTTTAAAGTGACTCTTAGGTTTTAAAACGAAAATTCTTATTCTTGAGTAACTCTTTCCTGTAGGTCAGGTTGCTTTCTCAGGTATAGCATGAGGTCGCTCTTATTGACCACACCTCTACCGG
TGUO1	TATATAACTGTCTAAAATAAAGAGTATCATCTAAAAA
CYC1_atc	CATGTAATTAGTTATGTCACGCTTACATTCACGCCCTCCCCCCACATCCGCTCTAACCGAAAAGGAAGGAGTTAGACAACCTGAAGTCTAGGTCCCTATTTATTTTTTTATAGTTATGTTAGTATTAAGAACGTTATTTATATTTCAAATTTTTCTTTTTTTTCTGTACAGACGCGTGTACGCATGTAACATTATACTGAAAACCTTGCTTGAGAAGGTTTTGGGACGCTCGAAGGCTTTAATTTGCAAGCTatc
SUP4t	TTTTTTTGTTTTTTATGTCT
Tsynth24	TGGGTGGTATGTTATATAACTGTCTAGAAATAAAGAGTATCATCTTTCAAA
Tsynth6	TATATAACTGTCTAGAAATAAAGAGTATCATCCAAAAA
